# Supplementary material for: Germline-Specific Repetitive Elements in Programmatically Eliminated Chromosomes of the Sea Lamprey (Petromyzon marinus)
Source: Genes (Basel). 2019 Oct 22;10(10):832. doi: 10.3390/genes10100832 (PMC6826781; doi:10.3390/genes10100832)
Supplement: Supplementary file 1 [file genes-10-00832-s001.zip]

Archive with 21 entries (20 files):
- S1_Table.xlsx
- __MACOSX/
- __MACOSX/._S1_Table.xlsx
- S4_Table.xlsx
- __MACOSX/._S4_Table.xlsx
- Fig. S5.pdf
- __MACOSX/._Fig. S5.pdf
- S3_Table.xlsx
- __MACOSX/._S3_Table.xlsx
- Fig. S4.pdf
- __MACOSX/._Fig. S4.pdf
- Fig. S6.pdf
- __MACOSX/._Fig. S6.pdf
- Fig. S3.pdf
- __MACOSX/._Fig. S3.pdf
- Fig. S2.pdf
- __MACOSX/._Fig. S2.pdf
- Fig. S1.pdf
- __MACOSX/._Fig. S1.pdf
- S2_Table.xlsx
- __MACOSX/._S2_Table.xlsx
