# Supplementary material for: Germline-Specific Repetitive Elements in Programmatically Eliminated Chromosomes of the Sea Lamprey (Petromyzon marinus)
Source: Genes (Basel). 2019 Oct 22;10(10):832. doi: 10.3390/genes10100832 (PMC6826781; doi:10.3390/genes10100832)
Supplement: Supplementary file 1 [file genes-10-00832-s001.zip › S1_Table.xlsx]

## Sheet: SupplementaryTable_1
Table S1 . Enrichment scores shown in descending order (log2(standardized sperm coverage/blood coverage)), estimates of the total genomic span (bases in the interval✕(germline coverage/modal coverage)), modal germline coverage = 73) and germline enrichment of repetitive sequences in the lamprey genome for intervals computed by DifCover within all modal repetitive elements.
	Interval
Repeat model	bases in the interval	germline coverage	somatic coverage	enrichment scores	The estimated genomic span (Kb) of the repeat	Repeats with highest somatic coverage*
NODE_609710	58	7345120	8445830	-0.0705225	5835.85	PM_rep1
rnd-6_family-1265:Simple_repeat	359	3353490	3324990	0.143242	16491.8	PM_rep2
NODE_529477	57	1566240	1828570	-0.0924817	1222.95	PM_rep3
NODE_1070540	57	2279840	2703040	-0.11472	1780.15	Reverse complement of PM_rep1
NODE_2069949	57	414403	0	18.9806	323.575
NODE_2064000	65	880634	2	18.8789	784.126
NODE_2152555	62	1099910	2.95161	18.6384	934.17
NODE_2115015	57	933439	2.63158	18.5672	728.85
NODE_2081334	57	1802240	5.54386	18.4414	1407.23
NODE_2066300	58	276263	0	18.4207	219.497
NODE_2138881	57	245166	0	18.2234	191.431
NODE_2120810	57	506299	1.94737	18.1191	395.329
NODE_2131807	57	222205	0	18.0815	173.503
NODE_2108171	57	168287	0.666667	18.0765	131.402
NODE_2109955	57	463319	2	17.9526	361.77
NODE_2187204	57	795589	3.50877	17.9216	621.213
NODE_2136214	57	649036	3	17.853	506.782
NODE_2110983	57	1260590	6	17.8116	984.296
NODE_2159798	57	189911	0	17.8011	148.287
NODE_2151835	57	168922	0.964912	17.5479	131.898
NODE_2074615	58	170627	0.982759	17.5376	135.567
NODE_2126959	57	149888	0	17.5135	117.036
NODE_2073035	57	144459	1	17.2712	112.797
NODE_2154092	57	124416	0	17.2185	97.1467
NODE_2138669	57	118972	0	17.1543	92.8959
NODE_2086462	57	120232	0	17.1163	93.8798
NODE_2130724	57	113206	0	17.0826	88.3937
NODE_2126134	57	117245	1	16.9697	91.5475
NODE_2094738	78	76665.2	0	16.9414	81.9162
NODE_2093842	57	94950.7	0	16.7741	74.1396
NODE_2075976	57	89549.8	0	16.7704	69.9224
NODE_2098359	57	91329.3	0	16.747	71.3119
NODE_2180746	57	130152	1.29825	16.7442	101.626
NODE_2177685	57	86940	0	16.7017	67.8847
NODE_2089911	57	65796.5	0	16.2964	51.3753
NODE_2111558	80	72835.3	1	16.2761	79.8195
NODE_2141635	57	37134.1	0.666667	16.2477	28.9951
NODE_2173710	57	95945.6	1.4386	16.1303	74.9164
NODE_2070569	57	46971.9	0	15.8133	36.6767
NODE_2105131	58	44772.7	0	15.7954	35.5728
NODE_2154595	57	45953.1	0	15.7809	35.8812
NODE_2112551	57	48992.5	0	15.7795	38.2544
NODE_2179275	57	372925	7.92982	15.6522	291.188
NODE_2120281	57	6936.49	0.350877	15.6064	5.41616
NODE_2086140	68	11646.3	0.279412	15.548	10.8486
NODE_2083102	115	17992	0	15.4676	28.3436
NODE_2161482	57	34307.8	0	15.3862	26.7883
NODE_2156891	57	33182.2	0	15.3381	25.9094
NODE_2136997	57	31493.9	0	15.21	24.5911
NODE_2085330	57	31920.6	0	15.203	24.9243
NODE_2097533	72	13094.1	0.486111	15.1862	12.9147
NODE_2069314	85	83353.4	2.54118	15.1618	97.0553
NODE_2192016	57	30294.8	0	15.0997	23.6548
NODE_2132696	60	30307.8	0	15.0711	24.9105
NODE_2145285	57	23963	0.789474	15.0323	18.7108
NODE_2139192	57	28193.5	0	15.0159	22.0141
NODE_2131246	77	20858.4	0	14.9638	22.0013
NODE_2073845	81	18466.1	0	14.9624	20.4898
NODE_2073644	83	22447.4	0	14.9261	25.5224
NODE_2142126	57	25140.9	0	14.9108	19.6306
NODE_2076514	69	3081.65	0.289855	14.874	2.91279
NODE_2089726	57	24848.5	0	14.8017	19.4023
NODE_2119335	57	14232.6	0.719298	14.7652	11.1131
NODE_2137046	57	22428.4	0	14.7462	17.5126
NODE_2159095	85	9833.32	0.470588	14.7227	11.4498
NODE_2099315	67	26785.5	0	14.7151	24.584
NODE_2178271	59	20770.6	0	14.7075	16.7872
NODE_2104877	57	21647	0	14.6957	16.9025
NODE_2084801	57	21485.4	0	14.6848	16.7763
NODE_2079995	57	14575.1	0.666667	14.6481	11.3806
NODE_2063502	118	10042	0	14.6348	16.2323
NODE_2131165	57	44557.8	2.03509	14.6272	34.7917
NODE_2064598	57	15975.3	0.684211	14.6148	12.4739
NODE_2121388	57	21203.8	0	14.6128	16.5564
NODE_2077126	89	12408	0	14.5271	15.1276
NODE_2124405	57	4801.96	0.666667	14.5181	3.74948
NODE_2121885	57	16592.1	0.789474	14.4996	12.9555
NODE_2069392	57	19302	0	14.4431	15.0714
NODE_2131071	81	15395.7	1.64198	14.43	17.0829
NODE_2076199	117	8708.09	0	14.3928	13.9568
NODE_2075478	57	19594.3	1	14.3845	15.2997
NODE_2071227	70	19099.3	0	14.3502	18.3144
NODE_2116459	57	20909.9	0	14.3472	16.3269
NODE_2074315	184	3878.03	0.206522	14.3182	9.77476
NODE_2154101	57	12751.7	0.719298	14.3149	9.95681
NODE_2101001	57	7270.82	0.350877	14.3062	5.67722
NODE_2094319	57	18715.6	1	14.3061	14.6136
NODE_2085078	57	16632.6	0	14.2542	12.9871
NODE_2111142	57	16045.3	0	14.2372	12.5285
NODE_2128045	57	16031	0	14.2361	12.5174
NODE_2108716	81	13574.6	0	14.2309	15.0622
NODE_2070632	76	36541.4	1.5	14.2301	38.0431
NODE_2064387	57	15938.3	0.912281	14.2243	12.445
NODE_2091121	57	15312.7	0	14.2224	11.9565
NODE_2095051	68	23122.6	0	14.2222	21.5389
NODE_2204380	57	22423	0	14.2116	17.5084
NODE_2156994	57	15339.5	0	14.1988	11.9774
NODE_2074186	57	1265.14	0.666667	14.1774	0.987849
NODE_2123223	57	11712.1	0.666667	14.1772	9.14506
NODE_2064190	129	6499.78	0	14.1522	11.4859
NODE_2064453	104	8556.1	0	14.1125	12.1895
NODE_2108064	83	12458	0	14.1041	14.1646
NODE_2072299	94	8716.8	0	14.0809	11.2244
NODE_2155269	57	15219.3	0	14.0789	11.8836
NODE_2091832	89	12281.7	0	14.0623	14.9736
NODE_2067706	126	6409.98	0	14.043	11.0638
NODE_2084785	85	10812.5	0	14.0316	12.5899
NODE_2062273	126	6060.88	0	14.0297	10.4612
NODE_2085924	109	6069.38	0.394495	14.0245	9.0625
NODE_2093349	57	6313.12	0.666667	14.0152	4.92942
NODE_2178975	99	7533.15	0	13.9955	10.2162
NODE_2110094	102	33216.5	2.23529	13.9901	46.4121
NODE_2118158	57	3575.65	0.333333	13.9676	2.79195
NODE_2073526	57	6132.32	0.403509	13.953	4.78825
NODE_2122554	84	9000.38	0	13.9414	10.3566
NODE_2143582	57	13529.2	0	13.9375	10.5639
NODE_2068003	77	2218.32	0.493506	13.9357	2.33987
NODE_2166977	75	12317.9	0	13.9053	12.6554
NODE_2065572	104	6795.97	0	13.904	9.68193
NODE_2063326	241	2961	0	13.8975	9.77536
NODE_2069661	82	9177.5	0	13.8951	10.309
NODE_2069594	111	3383.32	0.243243	13.8947	5.1445
NODE_2090334	57	13160.8	1.10526	13.8662	10.2762
NODE_2065091	75	3590.13	0.36	13.8645	3.68849
NODE_2072699	57	42859.3	3.33333	13.8623	33.4655
NODE_2076397	57	10958.9	0.859649	13.8618	8.55695
NODE_2164608	57	8820.28	1.33333	13.8594	6.88707
NODE_2087700	83	8881.1	0	13.8477	10.0977
NODE_2126001	102	332.49	0.196078	13.845	0.464575
NODE_2096824	57	13232.9	0	13.8171	10.3325
NODE_2139482	239	2125.84	0.167364	13.8163	6.95994
NODE_2123909	80	3599.91	0.475	13.7934	3.94511
NODE_2145363	105	6117.19	0	13.78	8.7987
NODE_2071640	95	7641.97	0	13.7721	9.94503
NODE_2098874	70	9113.76	0	13.7702	8.73922
NODE_2117673	68	10499	0	13.7483	9.77989
NODE_2213272	79	3019.16	0.493671	13.7442	3.26731
NODE_2064942	57	5965.09	0.701754	13.7326	4.65767
NODE_2138613	57	11529.5	0	13.73	9.00249
NODE_2076683	73	8783.53	0	13.713	8.78353
NODE_2153637	57	12519.9	1.36842	13.7074	9.77581
NODE_2151585	57	11181.7	0	13.6897	8.73092
NODE_2067494	91	7958.2	0	13.6889	9.9205
NODE_2192217	57	14402.7	1.33333	13.6702	11.2459
NODE_2063113	57	11918.9	1	13.6698	9.30654
NODE_2186664	57	10418.5	0	13.6405	8.13499
NODE_273314	250	1773.78	0.152	13.6274	6.07459
NODE_2108608	57	7731.7	1.33333	13.6256	6.03708
NODE_2104432	60	2758.45	0.666667	13.6203	2.26722
NODE_2095937	89	6615.51	0	13.6193	8.06548
NODE_2090194	227	6702.11	0.581498	13.616	20.8408
NODE_2085562	86	7344.87	0	13.5923	8.65286
NODE_2137271	115	2189.7	0.165217	13.5903	3.44953
NODE_2068189	57	10196.3	0	13.5819	7.96149
NODE_2100023	85	6729.78	0	13.5764	7.83605
NODE_2114946	57	12132.6	0	13.5679	9.4734
NODE_2095836	57	10210.9	0.929825	13.5584	7.97289
NODE_2153777	57	19072.5	1.73684	13.5537	14.8922
NODE_2081174	57	5425.75	0.631579	13.534	4.23654
NODE_2091381	57	3418.53	0.333333	13.5333	2.66926
NODE_2092405	57	14267.7	0	13.5319	11.1405
NODE_2073780	57	13599.2	0	13.5293	10.6186
NODE_2113526	83	6858.06	0	13.5292	7.79752
NODE_2076280	57	7521.46	0.701754	13.5209	5.87292
NODE_2067168	57	5186.35	0.649123	13.5198	4.04962
NODE_2101863	57	7635.25	0.789474	13.5154	5.96177
NODE_2113770	57	8738.96	0.807018	13.5096	6.82357
NODE_2086777	78	8223.9	0.961538	13.4952	8.78718
NODE_2103710	57	10442.9	0	13.4714	8.15405
NODE_2143440	145	2816.69	0.262069	13.4678	5.5948
NODE_2120208	57	10287.4	1	13.455	8.03263
NODE_2109592	57	11967.6	0	13.4503	9.34456
NODE_2090712	84	7562.83	0	13.4446	8.70243
NODE_2100516	57	9068.93	0	13.4418	7.08122
NODE_2157344	57	13191	1.40351	13.4408	10.2998
NODE_2120965	207	2112.85	0.202899	13.4338	5.99123
NODE_595432	91	10828.4	1.07692	13.4265	13.4984
NODE_2129636	77	8680.73	0	13.4189	9.15639
NODE_2068815	57	9405.79	0.947368	13.4137	7.34425
NODE_2109711	85	5809.29	0	13.4006	6.76424
NODE_2088848	57	3273.93	0.385965	13.3875	2.55636
NODE_2110076	92	16926.9	1.65217	13.3853	21.3325
NODE_2076409	57	9938.74	0	13.3781	7.76039
NODE_2074638	107	4537.56	0	13.3762	6.65094
NODE_2141395	79	3500.2	0.240506	13.3732	3.78789
NODE_2176556	63	20970.9	2.26984	13.3603	18.0982
NODE_2089531	85	7031.51	0	13.3558	8.18737
NODE_2121913	71	8084.37	0	13.3439	7.86288
NODE_2066121	77	23763.8	2.48052	13.3177	25.0659
NODE_2132350	70	6939.93	0	13.3121	6.65473
NODE_2090081	85	5657.13	0	13.3078	6.58707
NODE_2070102	71	9697.96	0	13.3065	9.43226
NODE_2092238	57	8942.98	0	13.3062	6.98287
NODE_2068338	57	8554.54	0	13.3023	6.67957
NODE_2082276	57	11224.7	0	13.2961	8.76449
NODE_2100936	143	3207.85	0	13.2943	6.28387
NODE_2093323	128	3646.47	0	13.2773	6.39381
NODE_2181446	57	9063.86	1	13.2726	7.07726
NODE_2114985	83	3143.28	0.481928	13.2705	3.57387
NODE_2081836	79	1031.49	0.481013	13.2663	1.11627
NODE_2085469	92	5341.21	0	13.2584	6.73139
NODE_2116561	57	3203.47	0.350877	13.246	2.50134
NODE_2068851	205	1672.55	0.185366	13.2449	4.69689
NODE_2110190	339	1076.51	0.112094	13.2448	4.99914
NODE_2156223	165	2678.82	0	13.2297	6.05487
NODE_2107433	104	4451.2	0	13.2267	6.34144
NODE_2146028	57	7771.96	0	13.2185	6.06852
NODE_2125966	81	7185.53	0	13.2184	7.97299
NODE_2145814	157	2230.24	0.254777	13.2145	4.79654
NODE_2135069	87	8617.7	1	13.1952	10.2704
NODE_2115517	57	7510.18	0	13.1946	5.86411
NODE_2092898	99	4463.83	0	13.1922	6.05369
NODE_2065778	57	9174.93	0	13.1912	7.16399
NODE_2118921	57	4288.86	0.701754	13.1881	3.34884
NODE_2081254	90	813.878	0.422222	13.1667	1.00341
NODE_2068187	57	408531	48.7018	13.1651	318.99
NODE_2076287	57	7882.3	0	13.1581	6.15467
NODE_2080754	57	32121.4	3.85965	13.1537	25.0811
NODE_2102378	57	16234.4	2	13.1419	12.6762
NODE_2186528	57	9807.04	0	13.1367	7.65755
NODE_2172352	76	6470.47	0	13.1331	6.73638
NODE_2128288	57	16903.4	2.07018	13.1262	13.1985
NODE_2084724	104	765.125	0.365385	13.1243	1.09004
NODE_2138572	83	6297.14	0	13.1237	7.15976
NODE_2084035	69	6762.85	0	13.1145	6.39228
NODE_2125478	57	7602.96	0	13.1143	5.93656
NODE_2136803	57	7967.19	0	13.0873	6.22096
NODE_2086164	101	4066.3	0	13.0864	5.62598
NODE_2070808	57	30162.7	3.94737	13.0847	23.5517
NODE_2082305	57	8641.42	0	13.0833	6.74741
NODE_2157412	57	30139.4	3.85965	13.0782	23.5335
NODE_2091064	57	10709.8	0	13.0769	8.36245
NODE_2067206	76	5428.46	0	13.0762	5.65155
NODE_2146465	79	7276.86	0	13.0707	7.87496
NODE_2135588	126	2047.25	0.349206	13.0652	3.53361
NODE_2173850	57	6101.89	0.824561	13.0619	4.76449
NODE_2107071	87	5567.31	0	13.0596	6.63501
NODE_2087265	86	5887.92	0	13.0588	6.93645
NODE_2178315	79	1314.57	0.987342	13.0565	1.42262
NODE_2068492	86	10562	1.38372	13.0554	12.4429
NODE_2083361	99	10359.7	1.33333	13.0546	14.0495
NODE_2071828	57	8026.98	0	13.0373	6.26764
NODE_2068470	73	7574.44	0	13.0366	7.57444
NODE_2077258	57	8181.74	0	13.0334	6.38848
NODE_2067368	59	11405.8	1.50847	13.0252	9.21839
NODE_2076799	87	7559.41	1	13.0139	9.00916
NODE_2100863	57	9209.6	0	13.0106	7.19106
NODE_2065077	84	12710.8	1.80952	13.0029	14.6261
NODE_2108593	57	7484.21	1.36842	12.9951	5.84384
NODE_2158129	57	2137.61	0.666667	12.9898	1.66909
NODE_2085523	57	10907.1	1.40351	12.986	8.5165
NODE_2134078	70	2388.8	0.285714	12.9761	2.29063
NODE_2087641	57	4719.98	0.736842	12.9707	3.68546
NODE_2127716	77	2769.31	0.493506	12.9695	2.92105
NODE_2193757	75	1125.96	1.01333	12.9657	1.15681
NODE_2074449	164	2242.97	0	12.9647	5.039
NODE_2069824	149	1876.55	0.255034	12.9635	3.83022
NODE_2111442	57	13165	1.85965	12.9599	10.2795
NODE_2067304	81	8135.28	1.40741	12.9582	9.02682
NODE_2209436	87	6784.83	0.91954	12.9568	8.08603
NODE_2100345	57	1136.28	1.33333	12.9555	0.887232
NODE_2144595	88	4201.3	0	12.9483	5.06458
NODE_2133044	57	7087.26	0	12.9455	5.53389
NODE_2107795	76	906.961	0.5	12.9369	0.944233
NODE_2111653	57	6502.68	0.929825	12.9343	5.07744
NODE_2073178	57	11637.3	1.85965	12.9336	9.08666
NODE_2119346	57	542.702	0.701754	12.9294	0.423754
NODE_2181598	57	1952.93	2	12.9263	1.52489
NODE_2065520	97	737.227	0.391753	12.9262	0.979603
NODE_2065682	142	1912.13	0.267606	12.9206	3.71949
NODE_2146278	57	6672.33	0	12.9135	5.2099
NODE_2087012	57	4912.05	0.789474	12.9104	3.83544
NODE_2185509	57	609.825	0.666667	12.9083	0.476165
NODE_2093494	116	3022.15	0	12.9064	4.80232
NODE_2149418	57	6364.07	0	12.9018	4.96921
NODE_2108008	74	1905.76	0.513514	12.9008	1.93187
NODE_2063249	57	7314.63	0	12.8999	5.71142
NODE_2105706	66	579	0.575758	12.8959	0.523479
NODE_2122663	57	17721.9	2	12.8915	13.8376
NODE_2064085	240	1497.87	0	12.884	4.9245
NODE_2108468	57	1976.65	0.666667	12.8756	1.54341
NODE_2181995	57	6528.82	0	12.8743	5.09785
NODE_2083735	85	5972.84	0.882353	12.8674	6.95468
NODE_2179991	75	3639.56	0.506667	12.8563	3.73927
NODE_2134948	101	1594.49	0.415842	12.8547	2.20608
NODE_2125881	57	1949.28	0.666667	12.8527	1.52204
NODE_2111168	57	6927.49	0	12.8514	5.40914
NODE_2116305	57	6419.3	0.964912	12.8482	5.01233
NODE_2130543	85	5368.65	0	12.8467	6.25117
NODE_2171385	96	1200.84	0.395833	12.8424	1.57919
NODE_2112593	63	7308.95	0	12.8418	6.30772
NODE_2099720	58	6905.28	0	12.8406	5.48639
NODE_2076384	80	12008.4	1.525	12.8346	13.1599
NODE_2110717	89	1927.79	0.337079	12.8331	2.35032
NODE_2067147	190	3015.01	0.5	12.8322	7.84729
NODE_2134675	58	16061.5	2.91379	12.8312	12.7612
NODE_2132786	57	9978.46	1.47368	12.8299	7.7914
NODE_2065440	57	2788.82	0.438596	12.8287	2.17757
NODE_2164801	57	14642	2.40351	12.8261	11.4328
NODE_2123231	74	5273.91	0.594595	12.8225	5.34616
NODE_2095146	144	2312.05	0	12.8193	4.56076
NODE_2094508	57	6607.63	0	12.818	5.15938
NODE_2071517	57	8937.39	0	12.818	6.97851
NODE_2095181	57	6220.67	0	12.8165	4.85724
NODE_2146437	105	3511.73	0	12.7998	5.05112
NODE_2090506	255	1294.97	0	12.7882	4.52353
NODE_2135197	57	1222.32	0.77193	12.7837	0.954414
NODE_2096806	57	4014.95	0.649123	12.7824	3.13496
NODE_2138674	65	16490.8	2.63077	12.7766	14.6836
NODE_2112891	79	4810.54	0	12.7744	5.20593
NODE_2171767	57	31845	4.96491	12.7709	24.8653
NODE_2114688	94	3541.45	0	12.7652	4.56022
NODE_2098595	127	2730.24	0	12.7651	4.74987
NODE_2088157	74	5917.55	0	12.7634	5.99861
NODE_2152055	57	26612.1	3.63158	12.7623	20.7793
NODE_2153238	57	15193.8	2.49123	12.7572	11.8637
NODE_2081550	138	2288.96	0	12.7561	4.32708
NODE_2156329	70	704.986	0.542857	12.7546	0.676014
NODE_2113408	84	9232.37	1.82143	12.7515	10.6235
NODE_2138659	61	460.115	0.622951	12.7495	0.38448
NODE_2117867	57	6566	0	12.7486	5.12688
NODE_2145790	119	2019.29	0.319328	12.7436	3.29172
NODE_2069737	84	27472.5	4.7619	12.7324	31.6122
NODE_2212447	84	3847.33	0	12.7311	4.42706
NODE_2071388	57	4571.56	0.842105	12.7274	3.56957
NODE_2066194	107	2889.41	0	12.7251	4.23516
NODE_2069863	105	5947.42	1.14286	12.7241	8.55451
NODE_2101060	190	1634.75	0	12.7216	4.25483
NODE_2130131	57	7947.05	0	12.7202	6.20523
NODE_2145171	57	1205.96	0.350877	12.7181	0.94164
NODE_2164740	58	17677.8	2.87931	12.7144	14.0454
NODE_2091699	75	6459.49	0	12.712	6.63646
NODE_2066788	57	5872.28	0	12.7031	4.5852
NODE_2127326	57	8962.47	0	12.7003	6.99809
NODE_2109032	57	6467.32	2.08772	12.6986	5.04983
NODE_2064802	86	1383.83	0.255814	12.6966	1.63027
NODE_2071965	57	7779.98	0	12.6941	6.07478
NODE_2126095	75	2584.35	0.493333	12.6886	2.65515
NODE_2072253	57	6012.75	1	12.6786	4.69489
NODE_2189796	77	6491.7	1.12987	12.6681	6.84741
NODE_2076083	161	1875.42	0	12.6675	4.1362
NODE_2157028	61	4862.72	0	12.6654	4.06337
NODE_2104250	57	1678.75	1.33333	12.6619	1.3108
NODE_2070765	99	3341.79	0	12.6526	4.53202
NODE_2093205	57	5897.86	1	12.6509	4.60518
NODE_2231474	57	2623.79	1.40351	12.6481	2.04871
NODE_2103299	76	5059.42	0	12.6399	5.26734
NODE_2177258	57	1897.46	0.77193	12.6381	1.48158
NODE_2106672	57	15549.3	2.82456	12.635	12.1412
NODE_2075945	103	2838.83	0	12.6288	4.00547
NODE_2145066	57	5438.05	0	12.6198	4.24615
NODE_2124685	88	7573.88	1.31818	12.6192	9.13016
NODE_2078523	128	3440.75	0.59375	12.619	6.0331
NODE_2145431	57	11256.8	2.12281	12.6175	8.78956
NODE_2093247	76	5496.74	0	12.6144	5.72263
NODE_2087475	57	622.509	0.631579	12.6131	0.486069
NODE_2141233	57	6369.21	0	12.613	4.97322
NODE_2097062	66	808.379	0.454545	12.611	0.730863
NODE_2151452	128	2230.95	0	12.6105	3.9118
NODE_2091244	57	3799.74	0.614035	12.6029	2.96692
NODE_2109900	57	440538	77.5614	12.6026	343.982
NODE_2170628	57	4708.37	2.68421	12.5864	3.6764
NODE_2084480	172	1652.81	0	12.5812	3.89429
NODE_2098275	57	4903.75	0	12.5796	3.82896
NODE_2097185	107	3295.93	0.579439	12.5788	4.83102
NODE_2073727	62	4736	0	12.5722	4.02236
NODE_2109120	57	5422.96	0	12.5572	4.23437
NODE_2120941	57	15532.3	3.10526	12.5543	12.128
NODE_2102683	144	2872	0.527778	12.5408	5.66532
NODE_2102348	57	5347.18	0	12.5404	4.1752
NODE_2074682	57	425.491	0.666667	12.5374	0.332233
NODE_2096166	57	4172.98	0.859649	12.5331	3.25835
NODE_2081052	135	2017.84	0	12.5304	3.73162
NODE_2098197	57	2813.6	0.701754	12.52	2.19692
NODE_2064056	81	3222.83	0.469136	12.518	3.57602
NODE_2193187	58	750.759	1.37931	12.5157	0.596493
NODE_2258277	119	643.647	0.319328	12.5089	1.04923
NODE_2078196	84	3801.61	0.952381	12.5061	4.37446
NODE_2131002	176	1504.08	0	12.5012	3.62628
NODE_2073572	57	4820.05	0	12.4992	3.7636
NODE_2133464	57	1391.63	0.666667	12.4969	1.08662
NODE_2088431	57	2606.07	0.666667	12.4963	2.03488
NODE_2134686	164	1239.48	0.231707	12.493	2.78459
NODE_2088528	61	738.623	0.622951	12.4905	0.617206
NODE_2166787	57	5834.75	0	12.487	4.5559
NODE_2071152	115	468.887	0.330435	12.4869	0.738658
NODE_2101613	107	1322.65	0.35514	12.4866	1.93868
NODE_2094491	85	3294.81	0	12.486	3.83642
NODE_2166888	75	1930.12	0.266667	12.4824	1.983
NODE_2128872	185	1439.96	0	12.482	3.64921
NODE_2091817	81	426.914	0.469136	12.4738	0.473699
NODE_2099293	114	1439.17	0.263158	12.4713	2.24747
NODE_2165955	57	1733.88	0.631579	12.4704	1.35385
NODE_2118678	57	5706.05	0	12.468	4.45541
NODE_2073304	131	481.206	1.16031	12.4613	0.863534
NODE_2073582	57	6613.39	0	12.4605	5.16388
NODE_2114738	57	9811.84	2.35088	12.4444	7.6613
NODE_2067383	57	4657.25	2.10526	12.4442	3.63648
NODE_2074459	214	2675.02	0.537383	12.4422	7.84184
NODE_2116642	57	16605.2	3.50877	12.438	12.9657
NODE_2073201	78	5126.12	1	12.436	5.47722
NODE_2086605	75	5329.25	0	12.4325	5.47526
NODE_2171256	57	6831.61	0	12.4318	5.33427
NODE_2135644	77	35297.2	7.02597	12.4255	37.2313
NODE_2166061	57	5773.37	2.66667	12.4235	4.50797
NODE_2093179	66	606.379	0.30303	12.4212	0.548233
NODE_2063056	94	3063.59	0	12.4134	3.9449
NODE_2146650	86	3316.26	1.39535	12.4097	3.90683
NODE_2163355	57	14138.2	2.87719	12.4093	11.0394
NODE_2118787	57	4614.56	0	12.4075	3.60315
NODE_2116593	57	4786.81	0	12.4033	3.73765
NODE_2151242	60	13192.3	2.68333	12.4003	10.843
NODE_2140407	111	2239.11	0	12.3943	3.40467
NODE_2117463	57	7925.84	0	12.3908	6.18867
NODE_2132644	86	1575.63	0.883721	12.3841	1.85622
NODE_2070363	57	628.719	0.421053	12.3831	0.490918
NODE_2154456	85	2939.94	0	12.3798	3.42322
NODE_2074262	94	4792.72	0.978723	12.3794	6.17145
NODE_2149866	57	3160.23	0.701754	12.3754	2.46758
NODE_2088681	65	1577.14	2.35385	12.3702	1.4043
NODE_2068418	72	3982.97	0	12.3611	3.92841
NODE_2073075	57	4835.21	0	12.3591	3.77544
NODE_2096404	57	7086.98	0	12.3575	5.53367
NODE_2158551	57	797.86	0.333333	12.3554	0.622987
NODE_2084267	57	4712.39	0.982456	12.3547	3.67954
NODE_2066417	57	6753.75	0	12.3529	5.27348
NODE_2081353	57	3238.82	0.719298	12.3522	2.52894
NODE_2125602	234	1052.5	0	12.3501	3.37377
NODE_2064941	68	2529.63	1.41176	12.3455	2.35637
NODE_2148100	57	4128.4	0.912281	12.3447	3.22355
NODE_2078525	57	5536.98	0	12.343	4.3234
NODE_2201157	60	825.8	0.633333	12.3419	0.67874
NODE_2123418	57	17682.8	3.7193	12.3402	13.8071
NODE_2085578	107	2234.94	0	12.34	3.27587
NODE_2066746	80	4428.75	0	12.3378	4.85342
NODE_2073854	76	4243.17	0	12.3377	4.41755
NODE_2130216	89	2282.83	0.539326	12.3367	2.78318
NODE_2131672	120	1987.18	0	12.336	3.2666
NODE_2094214	129	1878.1	0	12.3342	3.31883
NODE_2070676	132	2711.49	0.575758	12.3323	4.90297
NODE_2110003	59	3222.68	0.711864	12.3296	2.60463
NODE_2148175	57	3844.88	0.894737	12.3281	3.00217
NODE_2099111	85	3139.88	0	12.3224	3.65602
NODE_2065308	57	5780.6	0	12.3218	4.51362
NODE_2198017	59	9384.03	2	12.3214	7.58435
NODE_2106186	57	2828.4	0.701754	12.3189	2.20848
NODE_2145121	61	700.033	1.31148	12.315	0.584959
NODE_2114889	84	3445.61	0	12.3142	3.96481
NODE_2120897	84	3114.79	0	12.3132	3.58414
NODE_2068226	78	10288.1	2.87179	12.3085	10.9928
NODE_2185028	151	1546.85	0	12.3082	3.19965
NODE_2182495	57	7056.21	0	12.3074	5.50964
NODE_2157612	57	3772.37	0.824561	12.306	2.94555
NODE_2089078	207	865.889	0.183575	12.3032	2.45533
NODE_2136650	67	5428.61	0	12.3027	4.98242
NODE_2066759	115	1435.3	0.330435	12.3013	2.26109
NODE_2066611	132	1769.99	0	12.2989	3.20053
NODE_2154550	57	55128.4	12.0175	12.2978	43.0455
NODE_2088482	68	5091.49	1.19118	12.2962	4.74276
NODE_2079659	57	339.175	0.333333	12.2962	0.264835
NODE_2123412	57	4602.16	0	12.2889	3.59347
NODE_2098057	91	710.56	0.417582	12.2886	0.885767
NODE_2069257	130	2040.71	0.453846	12.288	3.63414
NODE_2154535	145	1631.39	0	12.2838	3.24043
NODE_2135953	57	6694.74	0	12.2818	5.2274
NODE_2069125	181	1255.81	0	12.2714	3.11372
NODE_2081188	57	2151.12	0.666667	12.2678	1.67964
NODE_2064576	140	2020.37	0.442857	12.2602	3.87468
NODE_2138539	82	368.524	0.487805	12.2551	0.413958
NODE_2088820	70	1963.63	0.542857	12.2526	1.88293
NODE_2089765	77	1674.29	0.467532	12.2371	1.76603
NODE_2178118	57	2316.65	0.666667	12.2338	1.80889
NODE_2223546	276	1341.94	0.304348	12.2329	5.07364
NODE_2101649	57	4374.11	1	12.2205	3.4154
NODE_2176781	57	13334.3	3.01754	12.2191	10.4117
NODE_2072408	120	1828.78	0	12.216	3.00621
NODE_2093951	57	4949.7	0	12.2159	3.86483
NODE_2120646	66	3691.26	1.06061	12.2144	3.3373
NODE_2069670	74	12342.4	3.2027	12.2102	12.5115
NODE_2075948	66	452.212	0.30303	12.2033	0.408849
NODE_2148903	57	4225	0	12.2006	3.29897
NODE_2108490	57	4722.33	0	12.2006	3.6873
NODE_2129578	57	5130.63	0	12.1995	4.00611
NODE_2072541	66	4902.68	0	12.195	4.43256
NODE_2077440	121	2037.15	0	12.1915	3.37665
NODE_2147242	95	2519.92	0	12.1875	3.27935
NODE_2071285	57	5480.82	0	12.1858	4.27954
NODE_2070139	58	6663.64	0	12.1832	5.2944
NODE_2168931	57	3728.11	0	12.1831	2.91099
NODE_2063573	90	2353.08	0	12.1793	2.90106
NODE_2096640	73	4164.53	0	12.1789	4.16453
NODE_2071576	74	3354.05	0	12.1688	3.4
NODE_2130739	57	7825.32	0	12.1668	6.11018
NODE_2074073	82	1894.26	0.97561	12.1667	2.1278
NODE_2104497	73	675.794	0.520548	12.1595	0.675794
NODE_2117426	57	5458.58	2.03509	12.1568	4.26218
NODE_2119132	90	2609.38	0	12.1516	3.21704
NODE_2170409	57	10447.3	2.47368	12.1506	8.15748
NODE_2097380	57	2128.56	0.666667	12.1427	1.66203
NODE_2082861	97	2487.94	0	12.1425	3.30589
NODE_2105248	57	3802.32	0.929825	12.1409	2.96893
NODE_2073187	81	2655.43	0	12.1409	2.94644
NODE_2102298	57	400.105	0.666667	12.1404	0.312411
NODE_2133876	127	1636.12	0	12.1383	2.8464
NODE_2110612	58	3536.66	0.982759	12.1376	2.80995
NODE_2097303	128	1621.83	0	12.1369	2.84376
NODE_2069221	70	2971.76	0	12.1307	2.84963
NODE_2087128	152	1342.92	0	12.1262	2.79622
NODE_2153266	143	1464.85	0	12.1251	2.8695
NODE_2124919	70	4870.01	0	12.1189	4.66987
NODE_2101456	57	7855.18	0	12.1176	6.1335
NODE_2119140	57	2439.05	1.36842	12.1168	1.90446
NODE_2118166	57	2233.19	0.666667	12.109	1.74372
NODE_2108160	76	4259.37	0	12.1086	4.43441
NODE_2091261	70	2954.36	0	12.1003	2.83295
NODE_2086503	62	512.258	0.612903	12.0947	0.435068
NODE_2095892	57	3590.86	0	12.0773	2.80382
NODE_2157369	92	277.772	0.413043	12.0758	0.350069
NODE_2112983	57	6682.54	1.73684	12.0752	5.21787
NODE_2147701	57	5705.28	0	12.0695	4.45481
NODE_2147442	57	4570.58	0	12.0669	3.56881
NODE_2091068	138	1430.28	0	12.0638	2.70382
NODE_2076713	138	1463.82	0	12.06	2.76722
NODE_2084751	57	5180.4	0	12.0568	4.04497
NODE_2123406	57	3403.4	0	12.0527	2.65745
NODE_2066228	85	1659.71	0.458824	12.0501	1.93254
NODE_2121229	57	3176.79	0.701754	12.0455	2.48051
NODE_2169631	60	3394.15	0	12.0427	2.78971
NODE_2073993	65	4853.88	0	12.0423	4.32195
NODE_2122802	71	4299.54	1.12676	12.0376	4.18174
NODE_2135652	69	5287.09	0	12.0374	4.99739
NODE_2132124	57	9348.58	2.52632	12.0358	7.29958
NODE_2131761	58	4388.33	0	12.0344	3.48662
NODE_2073961	72	1258.47	2.63889	12.0341	1.24123
NODE_2092290	75	2190.48	1.04	12.0328	2.25049
NODE_2081872	57	7900.89	2.52632	12.0279	6.16919
NODE_2120316	60	3492.52	0.933333	12.0252	2.87056
NODE_2160698	69	4317.51	3.91304	12.0243	4.08093
NODE_2070457	73	3205.21	1.72603	12.0156	3.20521
NODE_2062177	83	7175.11	1.89157	12.0141	8.158
NODE_2092950	162	2342.86	0.611111	12.0121	5.19922
NODE_2158331	111	1645.41	0.351351	12.012	2.50192
NODE_2124605	57	27166.7	7.49123	12.0118	21.2124
NODE_2085396	57	3367.07	0	12.0111	2.62908
NODE_2063626	103	2048.54	0	12.011	2.89041
NODE_2134242	57	3417.96	0	12.0045	2.66882
NODE_2068759	57	993.018	0.701754	11.9973	0.77537
NODE_2091693	116	330.897	0.982759	11.9971	0.525809
NODE_2138327	57	2527.39	0.701754	11.9964	1.97344
NODE_2170413	57	23879.1	6.57895	11.9935	18.6453
NODE_2136004	63	709.317	0.301587	11.993	0.61215
NODE_2090225	126	1476.71	0	11.9925	2.54884
NODE_2073951	62	9121.9	2.64516	11.9898	7.74737
NODE_2070028	57	6415.12	0	11.9825	5.00907
NODE_2149799	159	3223.19	0.874214	11.9791	7.02037
NODE_2121600	57	28057.5	7.7193	11.9763	21.9079
NODE_2147154	60	8709.73	2.35	11.9732	7.15868
NODE_2228822	109	1612.17	0.348624	11.9729	2.40721
NODE_2093724	57	9400.44	2.66667	11.969	7.34007
NODE_2104394	57	4079.7	0	11.9686	3.18552
NODE_2194956	57	3832	0	11.9672	2.99211
NODE_2087624	57	3598.63	0	11.9656	2.80989
NODE_2164291	57	5246.23	0	11.9644	4.09637
NODE_2118160	57	3159.91	0.912281	11.958	2.46733
NODE_2068112	84	2280.98	0	11.9578	2.62469
NODE_2093359	64	1601.52	0.59375	11.9553	1.40407
NODE_2105508	57	6273.86	0	11.9544	4.89877
NODE_2136158	58	1010.19	1	11.9486	0.802617
NODE_2078349	159	1292.25	0.358491	11.9466	2.81463
NODE_2094775	132	1391.66	0	11.9459	2.51643
NODE_2125446	79	3114.67	0	11.9432	3.37067
NODE_2100510	127	1095.19	0.299213	11.9406	1.90533
NODE_2160943	57	854.895	1.33333	11.9399	0.667521
NODE_2067568	192	740.271	0.197917	11.9391	1.94701
NODE_2096100	57	5470.21	1.61404	11.9387	4.27126
NODE_2126912	74	3898.42	1.87838	11.9321	3.95182
NODE_2123395	57	2046.95	0.684211	11.9202	1.5983
NODE_2198910	75	10848.8	3.06667	11.9195	11.146
NODE_2259471	90	2937.22	0	11.919	3.62123
NODE_2107265	65	3064.31	0	11.9159	2.7285
NODE_2140376	57	5386.07	0	11.9153	4.20556
NODE_2080017	148	1199.84	0	11.913	2.43255
NODE_2095841	92	480.022	0.869565	11.911	0.604959
NODE_2072335	57	2689.26	0.666667	11.9106	2.09983
NODE_2138168	132	1206.13	0.287879	11.9096	2.18095
NODE_2106211	58	2783.09	2.62069	11.9093	2.21122
NODE_2098236	60	6766.27	1.93333	11.9087	5.56132
NODE_2109458	57	3882.14	0	11.9075	3.03126
NODE_2119200	57	3387.44	0	11.9064	2.64499
NODE_2064931	57	3440.19	0.982456	11.9033	2.68618
NODE_2077901	110	1633.95	0	11.8944	2.46212
NODE_2139611	97	358.103	0.391753	11.8937	0.475835
NODE_2084533	129	1138.53	0.294574	11.8937	2.01192
NODE_2158534	118	1720.86	0	11.8927	2.78166
NODE_2143429	70	3453.01	0	11.8917	3.31111
NODE_2063166	144	923.319	0.263889	11.8909	1.82134
NODE_2133084	57	14530	4.36842	11.8908	11.3453
NODE_2100035	57	1431.63	0.701754	11.8869	1.11785
NODE_2107831	156	3146.81	0.910256	11.8863	6.72469
NODE_2186575	57	3271.7	0	11.8849	2.55462
NODE_2086504	57	6496.04	2.70175	11.8801	5.07225
NODE_2123999	97	2241.54	0	11.8746	2.97848
NODE_2156186	57	11317.5	2.89474	11.8734	8.83695
NODE_2198664	57	3171.07	0	11.8672	2.47604
NODE_2116254	57	1022.98	0.403509	11.866	0.798765
NODE_2137624	57	3179.4	1.33333	11.8638	2.48255
NODE_2139401	60	2008.25	0.633333	11.86	1.65062
NODE_2118832	73	2304.18	0.520548	11.8589	2.30418
NODE_2085741	86	633.419	0.44186	11.854	0.74622
NODE_2086153	108	961.741	0.37037	11.8517	1.42285
NODE_2067619	59	17877.6	5.38983	11.8488	14.449
NODE_2062482	116	6504.08	1.76724	11.8487	10.3353
NODE_2115622	108	878.009	1.05556	11.8484	1.29897
NODE_2173604	57	802.211	0.666667	11.8464	0.626384
NODE_2107392	75	1156.05	0.533333	11.8426	1.18772
NODE_2162625	57	15410.1	4.63158	11.8415	12.0325
NODE_2075662	243	1104.47	0.337449	11.8405	3.67652
NODE_2076050	131	2149.2	0.664122	11.8384	3.85678
NODE_2129592	84	1989.65	0	11.8377	2.28946
NODE_2069693	57	3989.4	0	11.8342	3.11501
NODE_2071743	222	1267.8	0.36036	11.8305	3.8555
NODE_2083225	85	16178.6	4.62353	11.8303	18.8381
NODE_2085366	57	2909.32	0	11.8264	2.27166
NODE_2177348	57	15109.2	3.92982	11.8241	11.7976
NODE_2122319	57	3777.63	0	11.8231	2.94966
NODE_2178344	57	3619.16	0	11.8196	2.82592
NODE_2087761	153	1085.82	0	11.8168	2.27576
NODE_2093106	58	1464.95	0.603448	11.8124	1.16393
NODE_2135132	57	3584.12	0	11.8123	2.79856
NODE_2125875	117	1401.87	0	11.8106	2.24683
NODE_2096449	81	7045.15	1.87654	11.8088	7.81722
NODE_2109564	64	4585.5	0	11.8062	4.02016
NODE_2077127	83	1815.95	0.915663	11.8041	2.06471
NODE_2120244	77	1699	2.48052	11.8002	1.7921
NODE_2080859	104	1369.51	0.365385	11.7999	1.95108
NODE_2118139	57	1308.25	0.385965	11.7989	1.02151
NODE_2120218	57	602.316	0.666667	11.7987	0.470302
NODE_2110563	57	3273.02	1	11.7981	2.55565
NODE_2067638	74	612.622	0.918919	11.7965	0.621014
NODE_2164536	57	3277.67	1	11.7962	2.55928
NODE_2068801	75	690.067	0.506667	11.7891	0.708973
NODE_2102469	109	1495.29	0	11.786	2.23269
NODE_2084215	80	2043.15	0	11.7825	2.23907
NODE_2197875	66	947.606	0.30303	11.7805	0.85674
NODE_2135858	60	2777.9	0.883333	11.7788	2.28321
NODE_2136967	57	1248.96	0.701754	11.7782	0.975215
NODE_2210639	57	3652.61	0	11.7756	2.85204
NODE_2161810	109	4760.24	1.3945	11.7746	7.10776
NODE_2162052	72	18245.9	5.77778	11.7711	17.996
NODE_2079482	75	2576.49	0	11.7658	2.64708
NODE_2193343	77	1319.38	0.493506	11.7637	1.39167
NODE_2074990	197	918.137	0.274112	11.7596	2.47771
NODE_2083633	57	1738.63	2	11.7566	1.35756
NODE_2113121	83	1207.93	0.506024	11.7539	1.3734
NODE_2174183	57	2868.95	0	11.7533	2.24014
NODE_2090546	295	3023.24	0.945763	11.7521	12.2172
NODE_2113960	67	736.209	0.567164	11.7515	0.675699
NODE_2090418	73	1729.73	0.520548	11.7413	1.72973
NODE_2143230	57	5282.84	0	11.737	4.12496
NODE_2169998	57	3130.6	0	11.7357	2.44444
NODE_2066134	101	3970.28	1.24752	11.7325	5.49313
NODE_2062896	125	1241.77	0	11.731	2.12632
NODE_2127917	119	1643.42	0.638655	11.727	2.679
NODE_2081180	57	4550.32	0	11.7208	3.55299
NODE_2091512	57	6326.14	2.05263	11.7206	4.93959
NODE_2062647	79	1888.8	0.56962	11.7181	2.04404
NODE_2200316	57	2698.47	0	11.7179	2.10702
NODE_2108642	57	2893.42	1.05263	11.7113	2.25925
NODE_2131998	75	2148.57	0	11.702	2.20743
NODE_2185754	74	1240.46	0.513514	11.7016	1.25745
NODE_2099339	80	1929.05	0	11.7011	2.11403
NODE_2197998	57	3487.58	0	11.7006	2.72318
NODE_2141302	73	3289.62	0	11.7006	3.28962
NODE_2157611	60	2525.97	0	11.6966	2.07614
NODE_2144093	66	444.515	1.15152	11.6963	0.40189
NODE_2132303	86	1372.73	0.465116	11.6943	1.61719
NODE_2168208	57	1088.65	2.66667	11.6935	0.850042
NODE_2081993	57	1120.02	0.666667	11.692	0.874536
NODE_2104442	78	1625.77	6.35897	11.6918	1.73712
NODE_2139549	127	1564.55	0	11.6916	2.72189
NODE_2137466	96	1592.33	0	11.6912	2.09402
NODE_2098865	57	3231.67	1.17544	11.6906	2.52336
NODE_1935304	132	3091.64	0.916667	11.6906	5.59036
NODE_2162078	81	11545	4.69136	11.6883	12.8102
NODE_2086383	57	11072.6	3.77193	11.6845	8.64573
NODE_2106859	64	2707.92	0	11.6829	2.37407
NODE_2065692	57	4001.93	1.70175	11.6808	3.12479
NODE_2073320	57	4490.54	0	11.6798	3.50631
NODE_2117291	140	1087	0	11.6763	2.08466
NODE_2108336	185	1253.69	0.410811	11.676	3.17716
NODE_2137663	320	2347.06	0.7625	11.672	10.2885
NODE_2128294	57	13943.7	4.68421	11.6705	10.8875
NODE_2137201	57	2860.18	0.964912	11.6654	2.23329
NODE_2084687	83	2686.04	0	11.6652	3.05399
NODE_2070503	73	2573.01	0	11.6652	2.57301
NODE_2073125	57	3896.75	1.40351	11.664	3.04267
NODE_2105862	57	3468.09	0	11.6634	2.70796
NODE_2066758	139	1062.04	0	11.6586	2.02224
NODE_2120880	88	1693.28	0	11.6541	2.04121
NODE_2138329	57	2042.86	1.07018	11.6494	1.59511
NODE_2080164	79	2954	0	11.6412	3.19679
NODE_2079883	104	247.231	0.711538	11.6396	0.35222
NODE_2088809	57	1862.88	1.33333	11.6297	1.45458
NODE_2155184	57	3024.49	4	11.6285	2.36159
NODE_2102498	58	2835.98	0	11.6276	2.25324
NODE_2097806	81	2478.52	0	11.6273	2.75014
NODE_2129424	72	925.694	0.416667	11.6176	0.913013
NODE_2066153	167	878.401	0	11.6146	2.00949
NODE_2069892	57	831.421	1.33333	11.6136	0.649192
NODE_2132106	58	18812.1	6.56897	11.6131	14.9466
NODE_2095770	109	1721.69	0	11.6059	2.57074
NODE_2118069	57	5080.89	1.78947	11.6041	3.96727
NODE_2153168	101	764.921	0.188119	11.6031	1.05832
NODE_2130807	87	2267.94	0.827586	11.602	2.70289
NODE_2095253	80	2622.39	0.75	11.6011	2.87385
NODE_2078326	77	2829.23	1.03896	11.5961	2.98426
NODE_2079257	57	2773.37	0	11.5934	2.16551
NODE_2103288	63	1339.54	0.603175	11.5932	1.15604
NODE_2166026	57	4312.98	1.63158	11.5909	3.36767
NODE_2171685	67	916.09	0.567164	11.5883	0.840795
NODE_2067080	102	538.176	0.392157	11.588	0.751972
NODE_2117182	84	1734.99	3.16667	11.5832	1.99643
NODE_2149305	57	5029.42	0	11.5753	3.92708
NODE_2096167	255	1251.68	0.447059	11.5748	4.37231
NODE_2168745	57	1585.77	0.77193	11.5705	1.2382
NODE_2137576	57	4516.86	0	11.568	3.52686
NODE_2084935	125	1174.07	0	11.5641	2.01039
NODE_2132178	57	5496.63	2.33333	11.5625	4.29189
NODE_2067446	75	2085.24	0.84	11.5601	2.14237
NODE_2114609	57	983.982	0.701754	11.5596	0.768315
NODE_2098528	69	1524.67	0.985507	11.5581	1.44113
NODE_2066478	105	2436.4	0.92381	11.5572	3.50441
NODE_2064570	58	8182.19	2.96552	11.5549	6.50092
NODE_2116876	107	1993.65	0.71028	11.5544	2.9222
NODE_2182842	117	1305.83	0	11.554	2.09291
NODE_2136331	71	3997.16	0	11.5521	3.88765
NODE_2137746	57	1608.21	0.77193	11.5513	1.25573
NODE_2097619	112	732.545	0.357143	11.5507	1.1239
NODE_2079138	83	12781.9	6.9759	11.5483	14.5328
NODE_1522619	57	24823.8	9.22807	11.5476	19.383
NODE_2087903	138	1028.43	0	11.5471	1.94416
NODE_2150306	57	14792	5.52632	11.5431	11.5499
NODE_2095246	61	3298.44	0	11.5429	2.75623
NODE_2072618	170	618.465	0.223529	11.5422	1.44026
NODE_2193201	57	1716.51	0.701754	11.5413	1.34029
NODE_2129593	57	8368.96	3.33333	11.5381	6.53467
NODE_2118748	100	1650.05	0	11.5375	2.26034
NODE_2134995	76	2597.18	0	11.5374	2.70391
NODE_2078192	60	1058.38	1.26667	11.5362	0.869901
NODE_2112813	77	790.065	0.519481	11.5346	0.833356
NODE_2097397	89	1575.24	0	11.5294	1.9205
NODE_2083993	138	1000.2	0	11.5269	1.89079
NODE_2122653	57	36232.6	15.2456	11.5251	28.2912
NODE_2066655	94	407.734	1.21277	11.5185	0.525027
NODE_2062401	57	2843.37	1.73684	11.5185	2.22017
NODE_2124011	86	2440.44	0.94186	11.5181	2.87504
NODE_2068983	57	3142.98	0	11.5177	2.45411
NODE_2082546	81	777.951	2.46914	11.5139	0.863206
NODE_2187047	57	2849.32	0	11.5124	2.22481
NODE_2073245	57	9525.65	4	11.512	7.43784
NODE_2166524	68	405.412	0.558824	11.5119	0.377644
NODE_2084002	61	469.459	0.655738	11.5115	0.392288
NODE_2098083	57	1058.28	2	11.5112	0.826328
NODE_2122833	57	4067.23	0	11.5111	3.17578
NODE_2066624	84	2764.19	0	11.5109	3.18071
NODE_2084950	68	3447.66	0	11.5092	3.21152
NODE_2115800	57	2615.75	0	11.5091	2.04243
NODE_2200324	57	6216.51	2.45614	11.5065	4.85399
NODE_2075177	64	1046.33	0.640625	11.5025	0.91733
NODE_2083557	57	3416.75	0	11.4986	2.66787
NODE_2109358	86	1659.01	0	11.4954	1.95445
NODE_2174356	79	1735.34	0	11.4937	1.87797
NODE_2066041	57	9268.3	3.61404	11.4934	7.23689
NODE_2067790	87	2588.17	1.74713	11.4923	3.08453
NODE_2062210	123	881.382	0.325203	11.491	1.48507
NODE_2148502	57	2484.14	0.947368	11.4903	1.93967
NODE_2082310	85	2406.95	0.905882	11.4869	2.80261
NODE_2076706	63	2315.41	1.09524	11.4831	1.99823
NODE_2064912	69	2222.62	0	11.4809	2.10083
NODE_2100201	81	1058.09	0.493827	11.4806	1.17405
NODE_2128708	57	1192.19	0.666667	11.4793	0.930888
NODE_2082896	57	2571.04	0.982456	11.4774	2.00752
NODE_2095033	78	1350.58	0.974359	11.4758	1.44309
NODE_2163192	57	3195.12	0	11.4728	2.49482
NODE_2090260	88	2306.38	0	11.4712	2.78029
NODE_2171021	57	623.561	0.701754	11.4697	0.48689
NODE_2079699	57	1730.51	2.10526	11.4696	1.35122
NODE_2084650	81	219.012	0.469136	11.4674	0.243013
NODE_2102600	57	3620.74	0	11.4671	2.82715
NODE_2106064	57	2472.93	0.982456	11.4654	1.93092
NODE_2108699	57	10131.7	4.63158	11.4615	7.91105
NODE_2115502	121	1335.09	0.347107	11.4603	2.21296
NODE_2074633	57	17271.6	6.7193	11.4586	13.486
NODE_2068495	97	1759.24	0	11.4561	2.33762
NODE_2063125	57	7076.26	3.45614	11.4552	5.5253
NODE_2088455	197	2498.46	0.964467	11.4516	6.74242
NODE_2079616	127	2294.78	0.897638	11.4509	3.99229
NODE_2067170	82	1955.5	0	11.4482	2.19659
NODE_2188807	72	1883.96	0	11.4479	1.85815
NODE_2097395	57	4989.56	0	11.4477	3.89596
NODE_2094548	84	1993.61	0.47619	11.4472	2.29402
NODE_2121249	106	1770.58	0	11.4462	2.57098
NODE_2062520	57	9213.58	4.4386	11.4451	7.19417
NODE_2064787	57	3585.44	1.33333	11.4432	2.79959
NODE_2074270	158	809.373	0	11.4402	1.75179
NODE_2146954	57	10440.1	4.03509	11.4395	8.15186
NODE_2116769	57	368.351	0.666667	11.4373	0.287617
NODE_2066648	57	6407.53	2.5614	11.4347	5.00314
NODE_2161558	57	3251.25	0	11.4328	2.53865
NODE_2117873	85	3217.41	1.12941	11.4306	3.7463
NODE_2102372	64	25842	10.7031	11.4276	22.656
NODE_2076694	100	1446.07	0	11.4265	1.98092
NODE_2079119	132	998.167	0	11.4255	1.8049
NODE_2208698	110	1267.27	0	11.4189	1.90958
NODE_2160535	236	2311.12	0.915254	11.4184	7.47157
NODE_2183385	57	3849.89	0	11.4152	3.00608
NODE_2124351	57	7401.25	2.94737	11.4137	5.77906
NODE_2129826	82	2102.9	0	11.4134	2.36216
NODE_2152428	63	5546.37	1.90476	11.4129	4.78659
NODE_2209139	96	1741.03	0	11.4123	2.28957
NODE_2062852	201	663.373	0	11.4097	1.82655
NODE_2123323	99	1267.49	0	11.4088	1.71892
NODE_2163484	126	1023.13	0	11.4087	1.76595
NODE_2075855	107	1314.37	0	11.4083	1.92654
NODE_2081176	57	4692.89	2.36842	11.4067	3.66431
NODE_2146663	57	2733.07	0	11.4034	2.13404
NODE_2116748	57	44051	17.807	11.4034	34.396
NODE_2114189	106	1813.51	0.726415	11.4016	2.63332
NODE_2073323	101	1037.76	1.18812	11.3994	1.4358
NODE_2080004	92	796.848	0.206522	11.3991	1.00425
NODE_2119471	64	2333.61	0	11.3987	2.0459
NODE_2093890	57	2574.47	0	11.3985	2.0102
NODE_2077963	92	1692.66	0	11.3951	2.13322
NODE_2149114	66	2170.42	0.893939	11.3949	1.9623
NODE_2071007	126	903.897	0.365079	11.3909	1.56015
NODE_2075726	82	905.756	0.463415	11.3903	1.01742
NODE_2109566	57	368.807	1.33333	11.3861	0.287973
NODE_2083816	70	2615.13	0	11.3847	2.50766
NODE_2104911	184	1614.82	0.641304	11.3818	4.07023
NODE_2098983	57	10303.8	4.94737	11.3817	8.04543
NODE_204752	95	1768.91	0	11.3741	2.30201
NODE_2105201	60	3132.22	0	11.3737	2.57443
NODE_2097696	85	802.671	2.68235	11.3723	0.934617
NODE_2066007	129	1609.12	0.627907	11.368	2.84351
NODE_2122608	57	2969.95	0	11.3644	2.319
NODE_2105187	133	957.647	0	11.3642	1.74475
NODE_2072714	121	5691.78	2.32231	11.3632	9.43432
NODE_2189373	69	1705.16	1.15942	11.3626	1.61173
NODE_2155676	57	2649.44	0	11.3603	2.06874
NODE_2097269	90	1307.27	0.555556	11.3603	1.6117
NODE_2092123	65	2588.23	0	11.3599	2.30459
NODE_2075454	109	9187.05	3.83486	11.3571	13.7176
NODE_2068984	249	535.795	0	11.3493	1.82757
NODE_2066375	122	1605.55	0.647541	11.3493	2.68325
NODE_2129760	82	6181.83	2.59756	11.348	6.94397
NODE_2066391	78	1946.06	0	11.3471	2.07935
NODE_2204318	182	1961.32	0.857143	11.3463	4.88987
NODE_2156290	74	898.041	1.08108	11.3417	0.910343
NODE_2107881	75	1997.6	0	11.3413	2.05233
NODE_2103574	57	941.842	0.701754	11.3376	0.735411
NODE_2099207	57	1065.05	0.421053	11.3357	0.831614
NODE_2198151	57	2894.95	0	11.334	2.26044
NODE_2153240	59	6505.05	2.71186	11.3329	5.25751
NODE_2125101	60	3207.48	0	11.3242	2.63628
NODE_2118073	66	364.636	0.575758	11.3226	0.329671
NODE_2072542	189	652.54	0	11.3206	1.68945
NODE_2062541	57	707.368	2.80702	11.3206	0.552328
NODE_2104798	57	6418.42	2.80702	11.3176	5.01164
NODE_2085202	57	2207.61	0	11.3161	1.72375
NODE_2117634	92	25904.3	11.1304	11.3154	32.6465
NODE_2119796	109	1380.38	0	11.3149	2.06112
NODE_2102674	57	18738.1	8.19298	11.3137	14.6311
NODE_2101042	77	1343.86	0.493506	11.313	1.4175
NODE_2075540	98	3054.28	1.2449	11.3122	4.10027
NODE_2075056	195	2167.05	0.974359	11.3091	5.7887
NODE_2070480	57	3080.67	0	11.3056	2.40545
NODE_2070816	57	2185.18	2.10526	11.3042	1.70624
NODE_2062599	62	941.177	0.612903	11.3029	0.799356
NODE_2222092	74	9247.69	4	11.3025	9.37437
NODE_2102529	57	3459.35	0	11.3023	2.70114
NODE_2070969	99	1943.28	0.808081	11.2963	2.63541
NODE_2068798	125	953.264	0	11.2956	1.6323
NODE_2168222	57	9292.42	4	11.2909	7.25573
NODE_2085452	62	2797.92	0	11.2816	2.37632
NODE_2067516	57	2155.65	0	11.2777	1.68318
NODE_2097661	57	1550.86	0.947368	11.2704	1.21095
NODE_2070865	57	7758.91	3.68421	11.2688	6.05833
NODE_2157156	67	2648.58	0	11.2681	2.43089
NODE_2126457	136	834.191	0	11.267	1.55411
NODE_2140982	89	1724.13	0	11.2651	2.10202
NODE_2116723	57	1352.3	0.701754	11.2628	1.05591
NODE_2106520	70	3260.63	1.9	11.2624	3.12663
NODE_2065011	73	3286.48	1.06849	11.2612	3.28648
NODE_2079748	80	2130.24	0	11.259	2.33451
NODE_2258034	105	1439.3	0	11.2589	2.07023
NODE_2069660	57	5343.93	0	11.2574	4.17266
NODE_2186124	57	2394.47	0	11.2559	1.86965
NODE_2062976	72	1921.38	0	11.2557	1.89506
NODE_2154114	238	2536.08	1.15126	11.2533	8.26832
NODE_2073541	141	926.113	0	11.2533	1.78879
NODE_2112710	110	1299.62	0	11.2508	1.95833
NODE_2070223	84	266.69	0.452381	11.2492	0.306876
NODE_2094440	59	3020.56	0	11.2458	2.44127
NODE_2141339	57	2017.21	0	11.2448	1.57508
NODE_2071238	57	22000.4	10.1053	11.2421	17.1784
NODE_2073765	105	231.867	0.72381	11.2413	0.333507
NODE_2142973	57	5466.6	2.49123	11.2408	4.26844
NODE_2071649	73	1482.96	0.520548	11.2375	1.48296
NODE_2079608	154	1407.24	0.74026	11.2364	2.9687
NODE_2120844	57	661.333	0.719298	11.2362	0.516383
NODE_2114404	85	1691.79	0	11.2308	1.96989
NODE_2158297	71	817.155	0.535211	11.2254	0.794767
NODE_2080499	59	4198.71	2.72881	11.2244	3.39348
NODE_2064703	106	397.934	1.98113	11.224	0.577822
NODE_2079702	68	772.691	1.17647	11.2225	0.719767
NODE_2083539	70	4036.13	1.71429	11.2216	3.87026
NODE_2083321	57	10202.1	4.68421	11.2204	7.96602
NODE_2132352	86	1842.43	0	11.2197	2.17053
NODE_2114004	69	3096.57	0	11.2179	2.92689
NODE_2093700	99	1294.81	0	11.2145	1.75598
NODE_2079710	57	2234.93	0	11.2129	1.74508
NODE_2087465	94	3288.02	1.2766	11.2104	4.23389
NODE_2069566	76	743.763	1.5	11.2087	0.774329
NODE_2131479	98	1437.31	0	11.2069	1.92954
NODE_2151586	57	1377.37	2.10526	11.2054	1.07548
NODE_2078119	57	1354	0.666667	11.2049	1.05723
NODE_2117614	57	1978.07	0.964912	11.2046	1.54452
NODE_2063280	149	734.497	0	11.2041	1.49918
NODE_2155004	98	1270.42	0	11.1934	1.7055
NODE_2094042	73	1538.45	0	11.1928	1.53845
NODE_2230168	68	1992.87	0	11.1924	1.85637
NODE_2113547	57	2199.67	0	11.1922	1.71755
NODE_2082532	64	3273.81	1.23438	11.1883	2.87019
NODE_2084308	61	551.951	2.06557	11.1873	0.461219
NODE_2070877	172	640.948	0	11.1853	1.51018
NODE_2089341	83	4080.25	1.92771	11.1809	4.63919
NODE_2078696	111	284.117	0.342342	11.1794	0.432014
NODE_2095633	82	554.159	0.463415	11.1792	0.62248
NODE_2124401	71	629.366	0.549296	11.1767	0.612123
NODE_2087096	57	47517.4	22.5088	11.1767	37.1026
NODE_2091471	58	1960.26	0	11.1732	1.55747
NODE_2135704	57	356.018	0.684211	11.1719	0.277987
NODE_2095639	57	569.702	0.77193	11.1717	0.444836
NODE_2082361	81	1539.22	0	11.1716	1.7079
NODE_2062936	57	1660.07	1.33333	11.1704	1.29622
NODE_2067230	90	1293.43	0.633333	11.1694	1.59464
NODE_2083110	57	2198.37	0	11.1638	1.71654
NODE_2066811	68	1204.93	0.75	11.163	1.1224
NODE_2172518	70	1952.61	0.942857	11.1617	1.87237
NODE_2180282	57	5727.21	3.35088	11.161	4.47193
NODE_2102089	57	26107.3	12.7193	11.155	20.3852
NODE_2141745	57	2828.65	0	11.1538	2.20867
NODE_2101444	104	1034.71	0	11.1535	1.47411
NODE_2133377	57	3382.11	0	11.1534	2.64083
NODE_2097002	57	2683.51	0	11.1522	2.09534
NODE_2083069	74	1532.78	0.72973	11.1504	1.55378
NODE_2169699	57	2488.39	2.01754	11.1503	1.94299
NODE_2078974	62	2372.9	0	11.1468	2.01534
NODE_2063892	153	682.575	0	11.1468	1.4306
NODE_2104938	57	426.772	1.33333	11.1448	0.333233
NODE_2070994	57	2898.46	0	11.1428	2.26318
NODE_2073215	155	1563.85	0.735484	11.1391	3.3205
NODE_2112664	110	1158.81	0	11.139	1.74615
NODE_2083505	130	879.1	0	11.136	1.56552
NODE_2201506	78	1801.12	0	11.1356	1.92448
NODE_2110034	91	1725.71	1.27473	11.1355	2.15123
NODE_2062690	99	836.465	0.383838	11.1343	1.13438
NODE_2104337	57	10673.1	5.50877	11.1342	8.33379
NODE_2071408	99	411.879	1.19192	11.1339	0.558576
NODE_2087189	74	4325.51	2.10811	11.1336	4.38476
NODE_2126911	59	2194.12	0	11.133	1.77333
NODE_2093676	57	7337.79	3.98246	11.1316	5.72951
NODE_2064684	57	3066.95	0	11.1296	2.39474
NODE_2119193	86	451.628	1.32558	11.1294	0.532055
NODE_2110078	76	2219.53	0	11.1262	2.31074
NODE_2094681	57	3408.25	0	11.122	2.66124
NODE_2091389	57	1335.91	3.50877	11.122	1.04311
NODE_2160755	57	277.825	0.666667	11.1214	0.216932
NODE_2121058	57	2456.3	0	11.1202	1.91793
NODE_2181010	99	1263.11	0	11.1171	1.71298
NODE_2072240	63	2330.86	0	11.1168	2.01156
NODE_2071022	101	253.792	0.376238	11.1155	0.351137
NODE_2097941	78	7008.45	3.47436	11.1091	7.48848
NODE_2088770	102	1681.67	0.843137	11.1091	2.34973
NODE_2065816	106	1174.68	0	11.1045	1.7057
NODE_2067280	58	3375.4	0	11.1027	2.68182
NODE_2086749	57	2956.35	0	11.0996	2.30838
NODE_2181918	57	3348.25	0	11.0988	2.61439
NODE_2205485	57	3687.81	2.21053	11.0962	2.87952
NODE_2079334	68	4473.35	1.67647	11.0954	4.16696
NODE_2097555	57	1890.96	0.947368	11.0944	1.4765
NODE_2062492	141	1786.43	0.879433	11.0935	3.4505
NODE_2131016	57	2561.25	1.61404	11.0931	1.99988
NODE_2161604	57	20442.7	10.2807	11.0925	15.9621
NODE_2091390	90	980.711	0.422222	11.0922	1.2091
NODE_2174856	57	3705.11	0	11.0838	2.89303
NODE_2064830	72	2330.15	0	11.0825	2.29823
NODE_2108148	57	2234.18	0	11.0818	1.7445
NODE_2124397	57	3548.18	0	11.0795	2.7705
NODE_2083203	57	2998.74	1.33333	11.0786	2.34148
NODE_2176499	57	2689.25	0	11.0762	2.09983
NODE_2187054	101	1136.86	0	11.0754	1.57292
NODE_2089009	57	6267.74	3.05263	11.0736	4.89399
NODE_2082558	57	4465.02	2.2807	11.0733	3.48639
NODE_2117373	57	5971.33	3	11.0723	4.66255
NODE_2067892	57	2414.12	0	11.0675	1.885
NODE_2064323	185	592.405	0	11.0666	1.5013
NODE_2120716	57	3639.14	0	11.0657	2.84152
NODE_2169661	57	1320.25	0.596491	11.0645	1.03088
NODE_2151467	85	1280.27	0	11.0645	1.49073
NODE_2070205	63	2941	0	11.0639	2.53812
NODE_2148957	88	1886.19	0	11.0638	2.27376
NODE_2099179	57	3122.26	0	11.0579	2.43793
NODE_2068638	74	2036.14	0	11.0566	2.06403
NODE_2077136	57	5051.88	2.68421	11.0563	3.94462
NODE_2113170	71	2651.83	0.957747	11.0555	2.57918
NODE_2076024	64	4347.03	2.96875	11.0534	3.81109
NODE_2071386	58	1385.31	1.31034	11.0522	1.10066
NODE_2152008	57	3611.33	0	11.047	2.81981
NODE_2081888	68	2040.91	1.11765	11.047	1.90112
NODE_2098926	147	1559.71	0.802721	11.0439	3.14079
NODE_2129549	88	458.909	1.29545	11.0412	0.553205
NODE_2063088	57	2425.21	0	11.0406	1.89366
NODE_2131224	57	2368.33	0	11.0397	1.84924
NODE_2097201	79	1806.94	0	11.0396	1.95546
NODE_2194930	57	1898.26	0	11.0392	1.4822
NODE_2063785	97	1122.97	0	11.0379	1.49217
NODE_2095517	75	1317.93	0	11.0371	1.35404
NODE_2112749	57	2647.26	0	11.037	2.06704
NODE_2183670	57	4746.42	4	11.0368	3.70611
NODE_2225922	268	2847.65	1.46642	11.0363	10.4544
NODE_2092748	82	1366.94	0	11.0347	1.53547
NODE_2092575	58	1644.17	0.896552	11.0335	1.30633
NODE_2139929	57	2784.96	1.59649	11.0275	2.17456
NODE_2086886	57	3106.75	0	11.0273	2.42582
NODE_2071815	103	1349.28	0	11.0264	1.90378
NODE_2145802	57	1731.65	0.929825	11.025	1.35211
NODE_2087943	94	807.479	0.404255	11.025	1.03977
NODE_2111114	74	1665.93	1.02703	11.0246	1.68875
NODE_2195586	57	12663.4	6.98246	11.0175	9.88786
NODE_2070312	71	43045.3	22.7324	11.0171	41.866
NODE_2100129	87	1698.11	0	11.017	2.02377
NODE_2062825	57	3792.4	2	11.015	2.96119
NODE_2168986	107	891.935	0	11.013	1.30736
NODE_2128402	57	5635.61	2.98246	11.0122	4.40041
NODE_2214493	118	877.186	0	11.0104	1.41792
NODE_2110989	57	2718.26	0	11.0088	2.12248
NODE_2103010	57	2558.3	0	11.0072	1.99758
NODE_2066972	57	2575.39	1.29825	11.0014	2.01092
NODE_2260116	57	2355.18	0	11.001	1.83898
NODE_2137645	57	24599.9	13.1579	11.0004	19.2081
NODE_2112306	87	1101.55	0	10.9997	1.31281
NODE_2151906	57	2658.04	1.66667	10.9993	2.07546
NODE_2167862	57	2472.75	0	10.9988	1.93078
NODE_2128639	76	208.961	0.539474	10.9986	0.217548
NODE_2086299	95	1877.6	1.11579	10.9979	2.44345
NODE_2064804	82	1198.33	0	10.9905	1.34607
NODE_2195056	57	1329.39	0.684211	10.9902	1.03802
NODE_2100262	413	1059.49	0.598063	10.9902	5.9941
NODE_2067065	70	1414.33	0	10.9878	1.35621
NODE_2114136	57	3232.11	0	10.9877	2.5237
NODE_2063019	237	438.844	0	10.9863	1.42474
NODE_2095985	60	853.3	0.783333	10.9862	0.701342
NODE_2070745	76	4276.79	2.10526	10.9848	4.45255
NODE_2095659	106	513.226	0.716981	10.9837	0.745232
NODE_2151975	57	2993.09	0	10.9836	2.33707
NODE_2113885	122	1835.16	0.983607	10.9818	3.06698
NODE_2105512	57	2570.88	0	10.9804	2.0074
NODE_2130976	57	21882.4	11.9825	10.9803	17.0863
NODE_2149364	57	2446.35	0	10.9799	1.91016
NODE_2128747	57	2562.02	1.50877	10.9752	2.00048
NODE_2085142	96	1144.48	0	10.972	1.50507
NODE_2138808	66	849.833	1.16667	10.9709	0.768342
NODE_2075456	99	1162.2	0.424242	10.9669	1.57613
NODE_2081862	61	283.705	0.622951	10.9662	0.237069
NODE_2081814	79	858.468	2.02532	10.9662	0.929027
NODE_2127654	57	1796.98	0	10.9642	1.40312
NODE_2122172	57	2454.44	0	10.9639	1.91648
NODE_2152404	71	1959.82	0	10.9614	1.90613
NODE_813800	57	795.702	0.473684	10.96	0.621302
NODE_2091938	57	1560.53	0.894737	10.9593	1.2185
NODE_2121540	91	188.286	0.43956	10.9591	0.234713
NODE_2067236	57	311.439	0.666667	10.9591	0.243178
NODE_2114076	57	1622.19	1.33333	10.959	1.26664
NODE_2089100	57	2450.79	2.66667	10.9588	1.91363
NODE_2078405	61	489.377	0.327869	10.9579	0.408931
NODE_2087094	109	1030.41	0	10.9563	1.53856
NODE_2074161	93	315.624	0.419355	10.9548	0.402096
NODE_2166173	57	1342.89	0.807018	10.949	1.04856
NODE_2074117	57	8425.12	4.66667	10.949	6.57852
NODE_2145221	57	3637.46	2	10.9478	2.84021
NODE_2114371	96	1573.06	1.39583	10.946	2.06868
NODE_2088719	57	2837.88	0	10.9451	2.21588
NODE_2082338	73	1529.7	0	10.9409	1.5297
NODE_2180692	76	4389.43	2.56579	10.9403	4.56982
NODE_2064154	184	531.701	0	10.9391	1.34018
NODE_2085975	57	8038.46	4.91228	10.9375	6.27661
NODE_2073462	57	4702.81	2.94737	10.9348	3.67206
NODE_2083632	57	18905.5	11.807	10.9331	14.7618
NODE_2077143	103	928.68	0	10.9326	1.31033
NODE_2072052	66	726.045	1.21212	10.9326	0.656424
NODE_2067161	150	624.853	0	10.9316	1.28394
NODE_2143600	57	1550.67	4	10.9313	1.2108
NODE_2165030	57	2420.74	0	10.929	1.89017
NODE_2075806	148	638.973	0	10.9246	1.29545
NODE_2119708	94	1429.31	0	10.9198	1.84048
NODE_2075969	58	1637.22	0.931035	10.9171	1.3008
NODE_2132016	57	2400.56	0	10.913	1.87441
NODE_2135349	57	2724.63	0	10.9102	2.12745
NODE_2082875	57	5313.96	3.52632	10.9096	4.14926
NODE_2074598	226	910.562	0.504425	10.9079	2.819
NODE_2182178	57	817.754	3.33333	10.9071	0.63852
NODE_2089112	76	318.566	0.276316	10.9065	0.331658
NODE_2110961	57	2663.61	0	10.9059	2.07981
NODE_2087120	80	1117.79	0.4875	10.9046	1.22498
NODE_2084016	59	1834.93	0	10.9029	1.48303
NODE_2078791	57	2444.88	0	10.9026	1.90902
NODE_2103613	57	13045.9	7.49123	10.9025	10.1865
NODE_2088428	61	946.672	2.5082	10.9021	0.791055
NODE_2114382	118	577.542	0.322034	10.9015	0.933561
NODE_2065259	145	3799.41	2.17931	10.8986	7.54677
NODE_2070583	59	4339.69	2.62712	10.8918	3.50742
NODE_2096478	68	1635.79	0	10.8916	1.52375
NODE_2160673	58	868.81	4.82759	10.8913	0.690287
NODE_2064927	57	3113.75	0	10.8909	2.43128
NODE_2001932	64	4996.11	2.89062	10.889	4.38015
NODE_2178063	57	2180.23	0	10.8855	1.70237
NODE_2181252	92	1356.64	0	10.8852	1.70974
NODE_2080688	57	1700.26	0.982456	10.8849	1.3276
NODE_2095981	86	1361.81	0	10.8837	1.60432
NODE_2073396	192	465.307	0	10.8812	1.22382
NODE_2147163	57	3896.79	2.26316	10.8807	3.0427
NODE_2115530	57	17614.8	10.4211	10.8745	13.754
NODE_2085139	87	1064.38	0	10.8727	1.26851
NODE_2074340	57	1881.56	0	10.8715	1.46916
NODE_2104067	57	3169.75	2.47368	10.87	2.47501
NODE_2120332	57	2387.6	0	10.8687	1.86429
NODE_2076557	89	997.404	0	10.8684	1.21601
NODE_2167086	57	3062.04	0	10.8664	2.39091
NODE_2072398	89	10241.1	7.26966	10.8653	12.4857
NODE_2150006	57	1722.56	1	10.8651	1.34501
NODE_2184730	57	32207.4	19.3684	10.8644	25.1482
NODE_2147753	57	2284.77	0	10.8631	1.784
NODE_2133141	57	3292.82	0	10.8622	2.57111
NODE_2120300	63	666	0.634921	10.8565	0.574767
NODE_2102647	63	2700.29	0	10.8548	2.33039
NODE_2081896	102	952.353	0	10.8515	1.33069
NODE_2090118	63	2195.59	1.90476	10.8511	1.89482
NODE_2092104	86	1268.48	0	10.8495	1.49437
NODE_2103787	72	12669.8	8.18056	10.8468	12.4962
NODE_2080757	57	2729.77	0	10.8465	2.13146
NODE_2071398	119	759.798	0	10.8461	1.23857
NODE_2090765	68	1611.76	0	10.8458	1.50137
NODE_2205113	57	1063.14	1.40351	10.8448	0.830123
NODE_2083834	95	608.368	1.2	10.8448	0.791712
NODE_2084774	106	675.821	0.358491	10.843	0.981329
NODE_2110552	57	1008.4	0.614035	10.8412	0.787381
NODE_2104955	78	1377.12	0	10.8412	1.47144
NODE_2127218	145	3900.7	2.23448	10.8386	7.74797
NODE_2086073	57	1823.11	0	10.8348	1.42352
NODE_2193807	63	1146.83	0.603175	10.8315	0.98973
NODE_2076678	57	25411.9	15.0526	10.8294	19.8422
NODE_2091392	57	2336.39	0	10.829	1.8243
NODE_2127183	57	2458.6	0	10.8287	1.91973
NODE_2064740	57	1629.72	1.40351	10.827	1.27252
NODE_2082637	86	1392.38	0	10.8264	1.64034
NODE_2063058	57	1816.98	0	10.8248	1.41874
NODE_2086578	106	4274.11	2.5566	10.8231	6.20624
NODE_2102536	71	720.183	0.535211	10.823	0.700452
NODE_2199030	57	1114.04	0.666667	10.8221	0.869867
NODE_2157346	82	8514.61	4.40244	10.82	9.56436
NODE_2068895	118	710.593	0	10.8144	1.14863
NODE_2077841	57	1661.04	1.33333	10.8116	1.29698
NODE_2143553	70	1306.07	1.71429	10.8101	1.2524
NODE_2128992	83	252.361	0.457831	10.8089	0.286931
NODE_2107535	160	537.494	0	10.8064	1.17807
NODE_2089533	94	1248.93	0	10.806	1.60821
NODE_2080632	98	1385.83	1.22449	10.8036	1.86043
NODE_2099535	57	14941.9	10.0877	10.8011	11.667
NODE_2089801	57	1270.18	2.70175	10.8011	0.991784
NODE_2066790	57	2954.35	1.33333	10.8008	2.30682
NODE_2063782	57	3284.14	4	10.8007	2.56433
NODE_2070566	155	397.174	0.245161	10.7996	0.843315
NODE_2111808	70	1281.89	0	10.7966	1.22921
NODE_2173486	57	2189.26	1.33333	10.7943	1.70942
NODE_2120934	74	9609.23	6.7027	10.7917	9.74086
NODE_2190151	57	1281.32	1.38596	10.7901	1.00048
NODE_2085238	57	6667.07	5.08772	10.7899	5.20579
NODE_2079476	107	707.037	0.738318	10.7861	1.03634
NODE_2081368	57	2900.86	1.92982	10.785	2.26506
NODE_2088718	225	536.222	0.351111	10.7841	1.65274
NODE_2088684	57	2479.65	0	10.7821	1.93617
NODE_2214065	57	3271.07	0	10.7815	2.55412
NODE_2093334	57	2448.51	0	10.7798	1.91185
NODE_2105005	71	1500.25	0.830986	10.7782	1.45915
NODE_2073936	73	19015.5	12.3288	10.7765	19.0155
NODE_2118624	82	1481.16	0	10.7753	1.66377
NODE_2085006	93	441.957	0.473118	10.7753	0.563041
NODE_2125905	60	249.05	0.633333	10.7748	0.204699
NODE_2106522	80	1447.81	0	10.7714	1.58664
NODE_2072805	88	917.443	0	10.7694	1.10596
NODE_2101832	57	1828.26	0	10.7681	1.42755
NODE_2113162	57	1608.47	1.33333	10.7639	1.25593
NODE_2091620	57	3188.98	0	10.7588	2.49003
NODE_2152190	57	831.544	0.719298	10.7575	0.649288
NODE_2090477	95	239.168	0.442105	10.7543	0.311246
NODE_2066382	111	930.685	0.513514	10.7539	1.41515
NODE_2071050	57	1922.05	0	10.7534	1.50078
NODE_2118040	57	1488.35	1.03509	10.7531	1.16214
NODE_2124534	100	993.28	0	10.7519	1.36066
NODE_2099647	57	317.404	1.33333	10.7518	0.247836
NODE_2123361	57	1874.95	1.63158	10.75	1.464
NODE_2111429	79	730.924	1.03797	10.7497	0.791
NODE_2156849	57	2072.25	0	10.7447	1.61806
NODE_2167772	66	1334.82	2.30303	10.7443	1.20682
NODE_2184592	57	1127.14	2	10.7428	0.880096
NODE_2097109	57	2255.09	0	10.7428	1.76082
NODE_2091823	74	1819.64	0	10.7428	1.84457
NODE_2159427	243	2276.05	1.46914	10.7408	7.57644
NODE_2082799	57	8616.26	6.82456	10.7405	6.72776
NODE_2177932	106	1990.32	1.32075	10.7397	2.89005
NODE_2078357	57	9928.46	6.33333	10.7383	7.75236
NODE_2074226	79	1411.66	0	10.7372	1.52769
NODE_2085669	57	1953.28	1.4386	10.7359	1.52516
NODE_2114396	57	1904.65	1.57895	10.7343	1.48719
NODE_2151111	57	1269.86	2.66667	10.7322	0.991535
NODE_2128946	138	3572.76	2.31159	10.7297	6.75398
NODE_2131126	147	2002.94	1.29932	10.7264	4.03332
NODE_2114762	124	760.008	0	10.7256	1.29097
NODE_2092886	57	14258.8	9.35088	10.724	11.1336
NODE_2103478	97	2444.75	1.60825	10.7213	3.2485
NODE_2091543	84	1009.74	0	10.7179	1.16189
NODE_2174750	74	925.946	2.16216	10.7157	0.93863
NODE_2134945	83	693.602	0.963855	10.7153	0.788616
NODE_2126805	84	1239.18	0	10.7125	1.42591
NODE_2176136	70	16969.4	14.2571	10.7116	16.272
NODE_2223140	57	4114.91	3	10.7115	3.21301
NODE_2096702	57	4130.33	2.78947	10.7104	3.22505
NODE_2092564	109	1048.47	0	10.7078	1.56552
NODE_2074130	57	2252.72	0	10.7037	1.75897
NODE_2080913	152	512.961	0	10.7024	1.06808
NODE_2091426	57	1069.88	0.666667	10.701	0.835386
NODE_2065798	115	645.261	0.73913	10.6971	1.01651
NODE_2080988	67	2654.07	1.49254	10.6966	2.43593
NODE_2116118	132	650.629	0	10.6943	1.17648
NODE_2144117	117	707.863	0	10.6934	1.13452
NODE_2095773	161	513.932	0	10.6895	1.13347
NODE_2111300	57	5135.14	2.87719	10.6892	4.00963
NODE_2104632	86	976.837	0	10.6868	1.15079
NODE_2169197	57	544.421	0.736842	10.6867	0.425096
NODE_2077146	86	1389.12	0	10.6858	1.6365
NODE_2094878	67	1085.37	2.26866	10.6847	0.996162
NODE_2078166	57	1811.68	0	10.6841	1.4146
NODE_2062280	94	923.819	0	10.6841	1.18958
NODE_2096868	57	492.281	0.666667	10.6833	0.384384
NODE_2164637	72	245.889	0.277778	10.6821	0.242521
NODE_2172452	110	2042.4	1.74545	10.6811	3.07759
NODE_2112692	71	374.507	1.60563	10.6796	0.364247
NODE_2164097	57	440742	294.93	10.6763	344.141
NODE_2087321	75	1322.87	0	10.6715	1.35911
NODE_2064113	57	1978.88	0	10.6711	1.54515
NODE_2132803	68	935.088	0.544118	10.6708	0.871041
NODE_2096150	84	1003.23	0	10.6689	1.1544
NODE_2087030	57	1226.98	0.912281	10.6675	0.958053
NODE_2072621	57	2080.82	0	10.6666	1.62475
NODE_2170548	72	1553.49	0	10.6656	1.53221
NODE_2114161	57	18320.8	12.3684	10.6655	14.3053
NODE_2163053	57	416.088	0.333333	10.6611	0.324891
NODE_2105665	57	2104.61	2.33333	10.6607	1.64333
NODE_2127411	80	1672.18	0	10.6606	1.83253
NODE_2123652	71	1167.42	1.1831	10.6578	1.13544
NODE_2083151	71	1917.92	0	10.6576	1.86537
NODE_2063373	75	1371.93	1.52	10.6569	1.40952
NODE_2067090	70	2031.49	0	10.6547	1.948
NODE_2223251	87	1228.32	0.873563	10.6544	1.46389
NODE_2084209	65	1497.4	1.2	10.6531	1.3333
NODE_2093200	58	624.19	0.465517	10.6524	0.495932
NODE_2066630	85	1033.86	0	10.6495	1.20381
NODE_2062819	94	840.564	0	10.6478	1.08237
NODE_2121477	57	2623.6	0	10.6464	2.04856
NODE_2093654	84	1429.94	0.988095	10.6453	1.64541
NODE_2168120	57	336.404	0.666667	10.6444	0.262672
NODE_2106036	151	514.622	0	10.6415	1.06449
NODE_2128028	57	2374.11	0	10.6368	1.85376
NODE_2075422	202	2049.44	1.4505	10.6357	5.67105
NODE_2093980	92	1113.36	0	10.6352	1.40314
NODE_2127153	71	45431.9	31.2958	10.6343	44.1872
NODE_2069893	99	923.626	0	10.6342	1.25259
NODE_2139797	57	2369.46	0	10.6341	1.85013
NODE_2102941	65	1588.63	0	10.6289	1.41453
NODE_2092533	57	2288.4	0	10.6284	1.78683
NODE_2086700	57	6290.61	4.47368	10.6267	4.91185
NODE_2133001	82	1426.62	0	10.6265	1.6025
NODE_2118518	78	731.68	0.487179	10.6243	0.781795
NODE_2152889	57	1481.11	0	10.6227	1.15648
NODE_2101569	168	1735.78	1.19643	10.6224	3.99467
NODE_2063260	83	1005.86	1.0241	10.6209	1.14365
NODE_2082710	86	807.372	0.604651	10.6203	0.951151
NODE_2085725	83	3452.41	1.92771	10.6202	3.92534
NODE_2155789	57	1765.89	0	10.6197	1.37885
NODE_2091411	89	637.685	0.426966	10.619	0.777452
NODE_2206750	61	363.213	1.2459	10.6175	0.303507
NODE_2198301	57	736.912	2.19298	10.6167	0.575397
NODE_2078037	190	407.195	0	10.6158	1.05982
NODE_2096600	78	1174.95	0	10.6155	1.25543
NODE_2088106	57	1650.26	1.12281	10.6134	1.28856
NODE_2156051	57	1815.07	3.33333	10.6133	1.41725
NODE_2070648	57	463.175	0.385965	10.6129	0.361657
NODE_2109115	57	3459.39	0	10.6124	2.70117
NODE_2065079	73	1429.03	1	10.6124	1.42903
NODE_2124966	111	851.703	0.351351	10.6122	1.29506
NODE_2223803	57	2156.67	6.2807	10.6108	1.68398
NODE_2085254	57	2882.67	0	10.6102	2.25085
NODE_2072978	102	813.618	0	10.6099	1.13684
NODE_2075729	65	1667.94	1.16923	10.6092	1.48515
NODE_2109654	81	1350.49	2.71605	10.6091	1.49849
NODE_2121841	57	18761.9	13.2982	10.6078	14.6497
NODE_2168676	57	15381.4	11.1053	10.6074	12.0101
NODE_2129425	101	858.396	0	10.6069	1.18764
NODE_2080531	57	1292.61	2.80702	10.6066	1.0093
NODE_2133475	66	2172.2	1.21212	10.6031	1.96391
NODE_2225348	57	512	0.666667	10.6015	0.399781
NODE_2077956	95	2079.66	1.38947	10.6007	2.70641
NODE_2102405	82	993.634	0	10.6005	1.11614
NODE_2071924	57	2096.23	0	10.5963	1.63678
NODE_2124154	92	667.152	0.413043	10.5953	0.840794
NODE_2134794	57	2007.54	0	10.5944	1.56753
NODE_2114640	62	1679.61	0	10.5938	1.42652
NODE_2197876	110	1647.78	1.03636	10.5933	2.48296
NODE_2150962	57	1970.79	0	10.5906	1.53884
NODE_2077657	57	1879.91	0	10.5906	1.46787
NODE_2109942	57	2073.4	1.68421	10.5899	1.61896
NODE_2162589	57	2608.68	1.33333	10.5896	2.03691
NODE_2067249	118	2711.03	1.87288	10.5859	4.38221
NODE_2104703	57	2369.14	0	10.5855	1.84988
NODE_2107869	74	2118.27	0	10.5844	2.14729
NODE_2091469	87	563.276	0.735632	10.5818	0.671302
NODE_2084730	87	804.264	0	10.5815	0.958506
NODE_2103656	83	5955.37	4.28916	10.5814	6.77117
NODE_2154896	82	1689.61	1	10.5811	1.89792
NODE_2068140	112	741.429	0	10.5806	1.13753
NODE_2172895	57	540.368	0.666667	10.5798	0.421931
NODE_2088043	74	1102.86	0	10.579	1.11797
NODE_2098859	71	2334.28	0	10.5775	2.27033
NODE_2078505	57	1329.33	0.964912	10.5762	1.03797
NODE_2133771	61	207.639	1.2459	10.5754	0.173507
NODE_2070471	57	737.842	1.03509	10.5752	0.576123
NODE_2068910	65	248.831	0.615385	10.5734	0.221562
NODE_2104789	72	821.222	0.527778	10.5715	0.809972
NODE_2110556	91	1170.71	0.89011	10.5687	1.45938
NODE_2137657	57	330.561	0.684211	10.5643	0.258109
NODE_2161078	68	1753.5	0	10.5611	1.6334
NODE_2117103	62	1287.44	0.919355	10.5558	1.09344
NODE_2098825	59	1348.63	0.983051	10.5556	1.08999
NODE_2114936	81	871.111	0	10.5525	0.966575
NODE_2136233	71	1301.06	0	10.5503	1.26541
NODE_2117650	57	1583.74	0	10.5503	1.23662
NODE_2096454	96	1103.39	0	10.5503	1.45103
NODE_2077909	84	1205.63	0	10.5499	1.3873
NODE_2077866	64	1087.58	0	10.5496	0.953495
NODE_2101798	58	753.362	0.517241	10.5467	0.598562
NODE_2076726	64	461.328	0.59375	10.5464	0.404452
NODE_2118637	57	2512.75	1.89474	10.5461	1.96201
NODE_2098579	57	1393.46	2.80702	10.5437	1.08804
NODE_2066555	85	975.024	0	10.5427	1.1353
NODE_2106134	57	1836.35	1.33333	10.5425	1.43386
NODE_2140193	77	1015.14	0	10.5407	1.07076
NODE_2130190	57	2125.47	4.66667	10.5381	1.65961
NODE_2112877	96	473.667	0.395833	10.5367	0.622905
NODE_2160072	129	1566.66	1.1938	10.536	2.76848
NODE_2092741	85	324.471	0.894118	10.5359	0.377809
NODE_2102583	86	746.36	1.7907	10.5331	0.879273
NODE_2200685	57	3547.28	2.66667	10.5329	2.76979
NODE_2090295	57	796.947	1.33333	10.5298	0.622274
NODE_2070829	102	289.961	1.11765	10.5283	0.405151
NODE_2088879	57	793.368	0.754386	10.5259	0.619479
NODE_2110882	66	150.394	0.606061	10.5238	0.135973
NODE_2120436	57	1307.86	4.22807	10.5234	1.02121
NODE_2063292	106	941.415	0	10.521	1.36699
NODE_2064707	57	1985	0	10.5202	1.54993
NODE_2155337	62	1328.52	0	10.5182	1.12833
NODE_2092606	57	2689.12	0	10.5178	2.09972
NODE_2087899	57	27296.8	20.7544	10.517	21.3139
NODE_2087138	57	932.667	1.40351	10.5167	0.728247
NODE_2089836	127	546.102	0	10.5154	0.950068
NODE_2136617	57	1720.37	0	10.5131	1.3433
NODE_2148439	66	525.773	1.15152	10.5113	0.475356
NODE_2175802	60	2290.1	1.26667	10.5094	1.88227
NODE_2111520	57	1747.26	0	10.5059	1.3643
NODE_2089710	90	618.289	0.466667	10.5053	0.762274
NODE_2160115	71	1761.82	0	10.5024	1.71355
NODE_2067894	77	1437.97	0	10.501	1.51676
NODE_2066557	57	2377.58	0	10.5006	1.85647
NODE_2076016	57	2127.91	2.01754	10.5002	1.66152
NODE_2085661	120	639.9	0	10.4993	1.05189
NODE_2064285	57	2322.58	1.80702	10.4992	1.81352
NODE_2167613	57	1539.02	1.33333	10.4979	1.2017
NODE_2132269	57	604.491	1.50877	10.4975	0.472
NODE_2142483	57	4236.93	3.26316	10.4953	3.30829
NODE_2074120	72	2767.29	2.11111	10.4946	2.72938
NODE_2080608	130	1238.21	0.876923	10.4941	2.20503
NODE_2125352	65	3199.92	2.38462	10.4926	2.84924
NODE_2215582	57	1580.07	0	10.4925	1.23375
NODE_2117884	57	2652.6	0	10.4913	2.07121
NODE_2128378	349	2840.85	2.14613	10.4909	13.5816
NODE_2108393	57	578.368	0.333333	10.4909	0.451602
NODE_2116244	61	1202.25	0.934426	10.4884	1.00462
NODE_2146932	76	875.75	0	10.4883	0.91174
NODE_2067704	200	1254.95	0.95	10.4881	3.43822
NODE_2149380	57	2029.89	1.40351	10.4867	1.58498
NODE_2123365	91	1431.76	3.49451	10.4866	1.7848
NODE_2112809	80	1386.93	0	10.4866	1.51992
NODE_2165022	57	1418.91	2.03509	10.4865	1.10792
NODE_2171260	80	962.825	0.8125	10.4857	1.05515
NODE_2124610	82	1444.54	0	10.4833	1.62263
NODE_2083220	148	2159.39	1.62838	10.4813	4.37794
NODE_2065663	57	1617.84	0	10.4811	1.26324
NODE_2108097	57	4396.95	3.84211	10.4807	3.43323
NODE_2074243	72	4148.67	3.38889	10.4793	4.09184
NODE_2106720	61	408.082	2.4918	10.4773	0.341
NODE_2082183	57	10373.2	8	10.4715	8.09962
NODE_2186074	57	720.825	0.701754	10.4713	0.562836
NODE_2107273	89	7167.98	5.13483	10.4615	8.73904
NODE_2099231	57	909.912	0.789474	10.4582	0.710479
NODE_2066315	134	1132.11	1.14925	10.4568	2.07812
NODE_2071800	79	4071.16	3.8481	10.4555	4.40578
NODE_2104779	57	2305.47	0	10.4543	1.80016
NODE_2073691	58	645.207	1.31034	10.4527	0.51263
NODE_2192292	86	1102.19	0	10.452	1.29847
NODE_2123617	57	15654.9	10.8947	10.4514	12.2237
NODE_2187095	58	185.466	0.655172	10.4512	0.147357
NODE_2080633	57	434690	340.158	10.4505	339.415
NODE_2157367	228	1953.96	1.52193	10.4501	6.10278
NODE_2089364	569	1311.05	0.996485	10.4493	10.219
NODE_2068002	57	874.246	0.842105	10.4477	0.68263
NODE_2117277	80	3119.19	2.025	10.4454	3.41829
NODE_2114424	102	959.892	0.745098	10.4449	1.34122
NODE_2065696	107	1227.33	0.71028	10.44	1.79896
NODE_2079916	78	2655.29	1.94872	10.4391	2.83716
NODE_2072496	118	6896.41	4.92373	10.4389	11.1476
NODE_2075947	77	3964.77	2.87013	10.436	4.18202
NODE_2069357	84	2434.37	1.85714	10.4327	2.80119
NODE_2083201	117	784.06	0	10.4313	1.25664
NODE_2082082	57	1329.25	1.33333	10.4302	1.03791
NODE_2093518	69	1470.49	1.10145	10.4274	1.38992
NODE_2072582	57	977.439	0.701754	10.4267	0.763206
NODE_2109567	91	4072.22	3.13187	10.4253	5.07633
NODE_2102635	57	2683.75	2.10526	10.4245	2.09553
NODE_2069720	169	582.053	0.461538	10.4218	1.34749
NODE_2185272	64	29906.6	24.0156	10.4207	26.2195
NODE_2107380	57	3144.65	0	10.4183	2.45541
NODE_2084248	57	1268.67	1	10.4174	0.990605
NODE_2114928	87	449.356	0.241379	10.4171	0.535534
NODE_2101754	78	883.141	1	10.4164	0.94363
NODE_2120444	68	1855.85	0	10.4146	1.72874
NODE_2070657	129	638.101	0	10.4145	1.1276
NODE_2168577	57	1109.37	0.929825	10.4111	0.86622
NODE_2116494	57	1362.91	1.4386	10.4108	1.06419
NODE_2071446	214	3345.05	2.65421	10.4074	9.80604
NODE_2183075	72	1908.46	0	10.4053	1.88232
NODE_2120946	57	403.912	0.666667	10.4049	0.315383
NODE_2164190	57	1685	3.33333	10.4001	1.31568
NODE_2078906	131	665.153	0.580153	10.3998	1.19363
NODE_2182507	57	2149.33	1.85965	10.3996	1.67824
NODE_2132363	57	3266.28	2.66667	10.3974	2.55038
NODE_2123712	115	885.765	0	10.397	1.39538
NODE_2199603	57	1513.53	0	10.395	1.1818
NODE_2136842	57	1242.32	2	10.3948	0.970031
NODE_2072673	57	4583.93	4.21053	10.3947	3.57923
NODE_2161782	57	2783.25	2.05263	10.3938	2.17322
NODE_2067972	80	1350.21	0	10.3921	1.47968
NODE_2132867	57	2204.26	0	10.3919	1.72113
NODE_2114433	57	453.308	0.615385	10.3917	0.353953
NODE_2149537	93	2458.25	2.04301	10.3909	3.13174
NODE_2112255	57	703.596	0.666667	10.3903	0.549383
NODE_2106035	66	9553.94	6.5303	10.3831	8.63781
NODE_2184189	57	1098.74	0.912281	10.383	0.85792
NODE_2097580	83	2189	1.83133	10.3809	2.48886
NODE_2123769	57	1397.23	1.17544	10.3807	1.09099
NODE_2170089	79	86267.7	70.9367	10.379	93.3582
NODE_2147597	57	1574.21	0	10.379	1.22918
NODE_2129703	57	1992.58	1.91228	10.3753	1.55585
NODE_2078402	76	1593.66	1.02632	10.375	1.65915
NODE_2063632	57	1114.77	0.666667	10.3727	0.870437
NODE_2127302	81	1351.74	1.01235	10.3707	1.49988
NODE_2093905	326	3170.14	2.66258	10.3684	14.1571
NODE_2063156	142	523.338	0.408451	10.3656	1.018
NODE_2081411	57	1486.56	0	10.3649	1.16074
NODE_2078254	101	7679.57	7.70297	10.364	10.6252
NODE_2136745	108	803.472	0	10.3628	1.1887
NODE_2107164	57	64474.4	54.0702	10.3628	50.343
NODE_2183310	61	1969.25	0	10.3596	1.64554
NODE_2063868	142	451.444	0	10.3587	0.878151
NODE_2099038	88	1339.35	0	10.3573	1.61456
NODE_2087527	83	3015.17	2.28916	10.3572	3.42821
NODE_2093755	81	1373.23	0.938272	10.3558	1.52372
NODE_2090900	57	241.544	0.666667	10.3537	0.188603
NODE_2069383	101	2818.22	2.31683	10.3534	3.89918
NODE_2086971	57	2159.88	0	10.3524	1.68648
NODE_2146649	91	1367.04	0	10.3508	1.70412
NODE_2075466	83	455.289	1.04819	10.3507	0.517657
NODE_2097155	79	960.911	0	10.3502	1.03989
NODE_2063481	73	634.904	0.520548	10.349	0.634904
NODE_2063907	57	2000.21	2.75439	10.3488	1.56181
NODE_2074655	57	3082.39	2.7193	10.3465	2.4068
NODE_2109980	57	23940.6	20.1228	10.3461	18.6933
NODE_2151526	65	726.369	0.584615	10.3452	0.646767
NODE_2199118	107	736.075	0	10.3438	1.0789
NODE_2089696	79	4214.75	7.12658	10.3432	4.56117
NODE_2073002	96	633.281	0	10.3424	0.832808
NODE_2105146	84	835.119	0.452381	10.3418	0.960959
NODE_2104639	60	1083.2	0	10.3418	0.890301
NODE_2078951	85	646.671	1.35294	10.3402	0.752973
NODE_2092497	57	1273.07	1.03509	10.3399	0.994041
NODE_2066904	154	419.162	0	10.3386	0.88426
NODE_2105422	57	1712.86	0	10.3378	1.33744
NODE_2084920	57	3567.79	2.98246	10.3355	2.78581
NODE_2127353	57	7040.86	5.96491	10.3344	5.49766
NODE_2064462	133	474.654	0	10.332	0.864781
NODE_2075384	57	2515.74	2.31579	10.3289	1.96434
NODE_2092572	57	955.281	0.894737	10.3274	0.745904
NODE_2197236	57	4509.63	3.87719	10.3273	3.52122
NODE_2145676	74	2074.01	0	10.3263	2.10242
NODE_2129528	74	1800.74	0	10.3238	1.82541
NODE_2105075	78	1245.72	0	10.3233	1.33104
NODE_2088297	57	1896.65	0	10.3213	1.48095
NODE_2108777	57	1656.09	2	10.3193	1.29311
NODE_2088491	80	739.513	0	10.3192	0.810425
NODE_2176428	60	1679.88	0	10.3184	1.38072
NODE_2110024	135	1404.76	1.18519	10.3149	2.59784
NODE_2103539	95	576.326	2.08421	10.3148	0.750013
NODE_2086359	94	706.585	0	10.3148	0.909849
NODE_2093570	57	1632.35	0	10.3144	1.27457
NODE_2130764	57	1259.58	1.22807	10.3127	0.983508
NODE_2076747	78	1332.85	0.974359	10.3125	1.42414
NODE_2147171	64	296.594	0.671875	10.3118	0.260028
NODE_2117390	111	2807.73	2.3964	10.3102	4.26929
NODE_2115441	57	1296.47	1.05263	10.3101	1.01231
NODE_2073095	67	837.552	0.776119	10.309	0.768712
NODE_2068789	57	888.719	0.789474	10.3081	0.693931
NODE_2135155	73	1670.22	0	10.3056	1.67022
NODE_2066806	57	12065.9	11.2456	10.3011	9.42132
NODE_2120814	57	2091.23	0	10.3009	1.63288
NODE_2189610	64	1375.75	1.21875	10.3	1.20614
NODE_2237405	73	1188.25	0	10.2976	1.18825
NODE_2102801	57	160.474	0.350877	10.2958	0.125302
NODE_2081347	57	1542.6	1.64912	10.2956	1.2045
NODE_2122931	57	1874.79	1.82456	10.2947	1.46388
NODE_2065785	57	751.246	0.666667	10.2945	0.586589
NODE_2065628	143	421.846	0	10.2945	0.826356
NODE_2090733	76	695.013	0.578947	10.2937	0.723575
NODE_2160859	57	557.719	0.719298	10.2936	0.435479
NODE_2063391	261	1207.41	1.03448	10.2932	4.3169
NODE_2122100	66	1449.48	0	10.2914	1.31049
NODE_2073190	57	598.614	1.05263	10.2903	0.467411
NODE_2097690	57	158.684	0.736842	10.2902	0.123904
NODE_2070215	57	2718.51	2.63158	10.2893	2.12267
NODE_2203392	57	34668.8	30.5965	10.2863	27.0702
NODE_2068420	136	452.809	0	10.2849	0.843589
NODE_2078824	129	411.442	0.294574	10.2838	0.727069
NODE_2098779	85	1353.38	0	10.2813	1.57585
NODE_2146070	67	282.507	0.880597	10.2799	0.259287
NODE_2082356	91	1122.88	0	10.2793	1.39975
NODE_2151187	103	2445.6	2.03884	10.2777	3.45064
NODE_2084057	70	1399.36	0	10.2723	1.34185
NODE_2135202	57	131.175	0.666667	10.2698	0.102424
NODE_2094277	96	1060.93	0	10.2693	1.3952
NODE_2091695	57	21396.7	18.6667	10.2678	16.707
NODE_2133091	115	832.504	0	10.2668	1.31148
NODE_2077554	57	206.667	0.54386	10.2666	0.16137
NODE_2079861	108	1240.47	1.05556	10.2663	1.83522
NODE_2134463	57	702.386	0.842105	10.2648	0.548438
NODE_2073076	69	1133.38	0	10.2619	1.07128
NODE_2084769	78	952.218	0	10.2597	1.01744
NODE_2083636	57	849.158	2.22807	10.2595	0.663041
NODE_2082947	88	814.17	0	10.2591	0.981465
NODE_2119207	57	28207.4	25.4561	10.2585	22.025
NODE_2124669	59	1614.39	0	10.2569	1.30478
NODE_2085408	80	1243.94	0	10.2555	1.36322
NODE_2197802	124	2393.06	2.14516	10.2545	4.06492
NODE_2101528	111	358.324	0.531532	10.2512	0.544849
NODE_2089502	64	229.375	0.328125	10.2505	0.201096
NODE_2065142	64	1693.28	0	10.2479	1.48452
NODE_2130977	92	1272.29	0	10.2477	1.60343
NODE_2139500	69	921.058	1.81159	10.2412	0.870589
NODE_2078200	76	1329.46	0.894737	10.2393	1.3841
NODE_2065025	72	1152.12	1.02778	10.2387	1.13634
NODE_2139468	72	342.028	0.527778	10.2383	0.337343
NODE_2096468	57	2567.37	2.26316	10.2372	2.00466
NODE_2098054	57	1562.91	0	10.2317	1.22035
NODE_2104023	113	362.345	0.336283	10.2296	0.56089
NODE_2180661	83	1199.39	0.843373	10.2291	1.36369
NODE_2147837	125	640.632	0	10.2273	1.09697
NODE_2071961	57	1270.46	0	10.2272	0.992003
NODE_2123026	77	1744.04	1.50649	10.2245	1.8396
NODE_2182559	57	4099.63	4.01754	10.2217	3.20108
NODE_2086436	77	9729.61	9.28571	10.2197	10.2627
NODE_2120464	99	1637.29	1.46465	10.218	2.22043
NODE_2069861	75	1218.29	0	10.218	1.25167
NODE_2154562	57	318.692	0.769231	10.2157	0.248842
NODE_2096978	68	1268.79	0	10.2125	1.18189
NODE_2065266	122	2111.29	1.95082	10.2108	3.52846
NODE_2080070	76	4155.8	2.76316	10.2093	4.32659
NODE_2138597	57	1188.58	2.26316	10.2083	0.928069
NODE_2079875	93	384.032	2.04301	10.2081	0.489246
NODE_2128114	57	500.298	0.754386	10.2076	0.390644
NODE_2075507	109	513.413	0	10.2015	0.766603
NODE_2157241	73	1481.42	0	10.201	1.48142
NODE_2164216	57	4508.61	3.68421	10.2008	3.52042
NODE_2076121	89	642.562	0	10.2	0.783398
NODE_2066820	57	2649.54	2.47368	10.1958	2.06882
NODE_2111378	76	1075.47	0	10.1957	1.11967
NODE_2115232	57	1516.54	0	10.1946	1.18415
NODE_2182581	99	323.778	0.424242	10.1936	0.439096
NODE_2108421	57	1388.04	0	10.1932	1.08381
NODE_2085319	57	1469.56	0	10.1927	1.14746
NODE_2221128	57	807.719	1.40351	10.1899	0.630685
NODE_2178006	57	484.754	1.17544	10.1897	0.378507
NODE_2093021	111	655.541	0	10.1851	0.996782
NODE_2064939	57	2559.68	2.68421	10.1844	1.99865
NODE_2149241	57	1793.12	0	10.1823	1.40011
NODE_2073669	62	1251.87	1.25806	10.1821	1.06323
NODE_2143160	69	679.565	1.34783	10.1819	0.642329
NODE_2086217	93	2526.73	2.45161	10.1814	3.21898
NODE_2075253	57	739.544	2.33333	10.1811	0.577452
NODE_2196224	57	1134.74	0	10.179	0.88603
NODE_2076062	57	121.579	0.666667	10.1781	0.0949315
NODE_2064766	114	1340.84	1.37719	10.1769	2.09391
NODE_2172874	57	1831.12	0	10.1751	1.42978
NODE_2094261	76	1231.74	0	10.1739	1.28236
NODE_2241156	57	1899.23	0	10.1714	1.48296
NODE_2105533	57	1108.95	0	10.1711	0.865892
NODE_2105769	113	1525.52	1.39823	10.1707	2.36142
NODE_2094989	95	737.484	0	10.1697	0.959739
NODE_2082672	111	663.243	0	10.1682	1.00849
NODE_2093024	57	1982.95	1.40351	10.1662	1.54833
NODE_2093953	80	747.912	0.475	10.165	0.81963
NODE_2170808	75	2150.2	1.52	10.1648	2.20911
NODE_2106798	57	386.737	0.684211	10.1624	0.301973
NODE_2074129	57	1282.67	0	10.1624	1.00154
NODE_2140125	121	507.099	0	10.1623	0.840534
NODE_2090730	93	599.957	1.11828	10.1608	0.764329
NODE_2084279	74	3786.73	3.54054	10.1593	3.8386
NODE_2119999	83	855.795	0	10.158	0.973027
NODE_2109224	78	484.923	2.4359	10.1562	0.518137
NODE_2180031	184	3582.26	3.41848	10.1544	9.02926
NODE_2093647	122	182.057	1.55738	10.1539	0.30426
NODE_2063411	77	5532.74	7.1039	10.1537	5.8359
NODE_2077791	57	189.632	0.666667	10.153	0.148069
NODE_2068048	217	2681.22	2.52535	10.1527	7.9702
NODE_2099485	57	1455	0	10.1523	1.1361
NODE_2131135	57	13726.5	14.7193	10.1511	10.718
NODE_2152291	57	3316.04	3.21053	10.1499	2.58924
NODE_2084976	74	1251.05	0	10.1451	1.26819
NODE_2179888	57	598.474	1.40351	10.1444	0.467302
NODE_2084891	73	1241.86	0	10.1425	1.24186
NODE_2213208	67	1429.49	1.79104	10.1411	1.312
NODE_2074060	74	1012.72	0.716216	10.1403	1.02659
NODE_2080482	72	1921.9	2.16667	10.1378	1.89557
NODE_2112408	70	809.086	0	10.1375	0.775836
NODE_2084322	57	2105.07	2	10.1369	1.64368
NODE_2096974	57	948.298	1.40351	10.1352	0.740452
NODE_2157139	58	1794.16	0	10.135	1.4255
NODE_2121785	57	2460.21	0	10.135	1.92099
NODE_2084077	57	1680.42	0	10.135	1.31211
NODE_2152448	57	2068.37	0	10.1337	1.61503
NODE_2076057	57	328.018	0.421053	10.1286	0.256124
NODE_2123793	73	1955	1.91781	10.1278	1.955
NODE_2062777	83	884.47	0	10.1268	1.00563
NODE_2155956	57	17420	17.4737	10.1264	13.6019
NODE_2063790	81	698.358	0.469136	10.1262	0.77489
NODE_2144393	57	774.333	1.98246	10.1259	0.604616
NODE_2063338	57	2876.54	4.66667	10.1249	2.24607
NODE_2122650	57	6074.91	5.94737	10.1248	4.74342
NODE_2065524	72	713.917	1.06944	10.1246	0.704137
NODE_2106379	57	1429.28	0	10.1237	1.11601
NODE_2073098	62	2058.79	0	10.1208	1.74856
NODE_2066445	93	925.441	0	10.1196	1.17899
NODE_2154769	57	2090.51	0	10.118	1.63232
NODE_2095865	64	930.672	0.671875	10.1174	0.815932
NODE_2196151	93	864.43	0	10.1136	1.10126
NODE_2063769	57	1517.05	1.87719	10.1121	1.18455
NODE_2090182	72	1360.07	0	10.1089	1.34144
NODE_2068636	80	1905.41	2.85	10.1089	2.08812
NODE_2105893	57	1164.86	1.33333	10.1078	0.909548
NODE_2080439	85	541.118	1.34118	10.1059	0.630069
NODE_2074737	60	475.017	0.666667	10.1056	0.390425
NODE_2159322	98	1036.87	0	10.1055	1.39196
NODE_2068902	57	1396.53	0	10.1055	1.09044
NODE_2079961	57	1879.32	0	10.1047	1.46741
NODE_2111832	57	1594.09	0	10.1043	1.2447
NODE_2079025	70	471.086	0.571429	10.1032	0.451726
NODE_2146864	57	1181.96	0	10.103	0.9229
NODE_2127013	70	489.443	2.17143	10.1028	0.469329
NODE_2126903	61	872.803	0.901639	10.1019	0.729329
NODE_2119337	57	1173.81	1.38596	10.1017	0.916537
NODE_2116951	65	1656.71	1.56923	10.1005	1.47515
NODE_2114446	83	849.458	0	10.0995	0.965822
NODE_2137712	57	322.035	0.666667	10.0991	0.251452
NODE_2071051	57	11652	11.386	10.0948	9.09814
NODE_2104904	59	1254.42	0	10.0945	1.01385
NODE_2074066	71	964.62	0	10.0939	0.938192
NODE_2067039	75	1184.37	0	10.0934	1.21682
NODE_2105191	87	1334.94	1.31034	10.0929	1.59096
NODE_2087780	67	808.179	0	10.0913	0.741753
NODE_2109069	58	986.879	0	10.0909	0.784096
NODE_2162254	82	598.341	1.85366	10.0866	0.672109
NODE_2107249	57	1152.25	1.40351	10.0863	0.899702
NODE_2217228	81	356.235	0.493827	10.0859	0.395274
NODE_2112072	61	1198.07	0	10.0856	1.00113
NODE_2104044	117	1444.49	1.32479	10.0855	2.31514
NODE_2108744	89	815.64	0.853933	10.0844	0.99441
NODE_2186456	89	1691.42	1.7191	10.0843	2.06214
NODE_2074915	64	2140	2.25	10.0833	1.87616
NODE_2105232	57	1523.96	0	10.0832	1.18994
NODE_2065203	90	762.756	0	10.0829	0.940384
NODE_2067597	112	511.839	0	10.0811	0.785287
NODE_2084063	57	1354.86	0	10.0808	1.0579
NODE_2115605	57	134753	136.404	10.0792	105.218
NODE_2067838	57	777.316	0.666667	10.0781	0.606945
NODE_2096558	65	1206.66	0.876923	10.0752	1.07442
NODE_2090268	57	1721.28	0	10.0729	1.34401
NODE_2097688	57	2480.39	2.33333	10.0728	1.93674
NODE_2141346	85	272.718	1.78824	10.0696	0.317548
NODE_2062240	57	2158.86	0	10.0687	1.68569
NODE_2088599	152	343.645	0	10.0668	0.715535
NODE_2154193	57	1760.21	0	10.0665	1.37441
NODE_2068063	137	2675.53	2.70073	10.0655	5.0212
NODE_2099464	78	5850.19	5.98718	10.0634	6.25089
NODE_2122551	57	727.93	1.33333	10.062	0.568384
NODE_2106996	80	1008.24	0	10.0614	1.10492
NODE_2099835	57	1445.51	0	10.0614	1.12869
NODE_2090458	57	1404.47	0	10.0611	1.09664
NODE_2168105	68	883.882	0	10.0607	0.823342
NODE_2171035	57	2146.44	0	10.06	1.67599
NODE_2111619	129	955.504	0.891473	10.0595	1.68849
NODE_2142481	61	1653.2	2.01639	10.0592	1.38144
NODE_2122899	77	4589.52	5.2987	10.0551	4.841
NODE_2073506	110	825.955	0.690909	10.0546	1.24459
NODE_2092419	63	918.841	3.03175	10.0501	0.792972
NODE_2067484	82	1010.24	2.08537	10.0469	1.13479
NODE_2183384	59	151.39	0.644068	10.0468	0.122356
NODE_2080863	57	1739.3	0	10.0442	1.35808
NODE_2206169	76	1057.37	0	10.044	1.10082
NODE_2141051	81	1231.48	0	10.0412	1.36644
NODE_2076056	103	3970.86	4.18447	10.0392	5.60272
NODE_2085620	109	1041.06	1.06422	10.0391	1.55446
NODE_2118168	95	632.558	0	10.0376	0.823192
NODE_2119492	57	3894.58	4	10.0361	3.04097
NODE_2075533	137	467.905	0	10.036	0.878123
NODE_2159861	62	1008.24	0	10.0352	0.856313
NODE_2144494	75	829.187	0	10.0351	0.851904
NODE_2138883	73	938.89	0	10.0351	0.93889
NODE_2168367	57	9894.35	11.0526	10.035	7.72573
NODE_1926285	115	507.696	0	10.0345	0.799795
NODE_2072690	150	407.173	0	10.0322	0.836657
NODE_2079941	57	2399.18	2.66667	10.0312	1.87333
NODE_226561	131	1521.42	1.47328	10.0308	2.73022
NODE_2083988	57	1418.74	0	10.0303	1.10778
NODE_2164738	57	255.263	0.684211	10.027	0.199315
NODE_2071551	73	808.548	0	10.0265	0.808548
NODE_2173029	57	411.14	0.666667	10.0263	0.321027
NODE_2130387	76	968.5	1	10.0219	1.0083
NODE_2102518	57	5605.98	6.85965	10.0209	4.37727
NODE_2179169	57	1760.04	4.01754	10.0189	1.37428
NODE_2151455	66	2949.82	3.74242	10.017	2.66696
NODE_2126157	121	1929.83	2.04132	10.0157	3.19876
NODE_2092498	240	2841.42	2.9625	10.0156	9.34165
NODE_2067810	85	1009.04	0	10.0155	1.17491
NODE_2102981	86	692.895	0	10.0148	0.816287
NODE_2071241	73	1047.08	0	10.0111	1.04708
NODE_2177825	57	967.404	0	10.009	0.75537
NODE_2097980	117	663.085	0.683761	10.0086	1.06275
NODE_2105389	57	3555.35	4.14035	10.0075	2.7761
NODE_2176808	57	1700.12	0	10.0065	1.32749
NODE_2111064	57	8851.12	9.42105	10.0065	6.91115
NODE_2107645	82	8339.16	7.41463	10.0056	9.36728
NODE_2115396	94	2952.32	2.98936	10.0045	3.80162
NODE_2127752	57	1686.51	0	10.0039	1.31686
NODE_2071056	95	625.705	0	10.0025	0.814274
NODE_2126185	57	602.754	0.421053	10.0011	0.470644
NODE_2076965	85	692.741	0	10.0009	0.806616
NODE_2068866	90	793.822	0	10.0006	0.978685
NODE_2133970	107	4396.58	4.70093	10.0001	6.4443
NODE_2083738	57	1297.7	1.78947	9.99718	1.01327
NODE_2124027	84	881.976	0	9.99626	1.01488
NODE_2145815	81	793.432	0	9.99574	0.880383
NODE_2094837	74	919.959	0	9.99496	0.932561
NODE_2069586	57	2153.18	2.70175	9.9936	1.68125
NODE_2076377	89	1060.63	0	9.99245	1.2931
NODE_2072774	57	3643.91	3.92982	9.992	2.84524
NODE_2062530	68	1417.53	1.70588	9.99132	1.32044
NODE_2099323	58	899.5	0	9.99096	0.714671
NODE_2190945	64	1955.03	2.98438	9.98806	1.714
NODE_2101875	90	388.022	0.222222	9.98603	0.478383
NODE_2136112	57	1163.12	2.03509	9.98602	0.90819
NODE_2077299	111	775.541	0	9.98589	1.17925
NODE_2112037	57	2074.91	0	9.98505	1.62014
NODE_2125211	57	7398.32	8.03509	9.98378	5.77677
NODE_2139152	57	1379.79	0	9.98368	1.07737
NODE_2081967	57	1162.82	0	9.98234	0.907955
NODE_2073437	80	908.662	0	9.98171	0.995794
NODE_2078311	57	2063.82	2.45614	9.98166	1.61148
NODE_2107508	65	1501.89	0	9.98115	1.3373
NODE_2066902	86	206.942	0.44186	9.98112	0.243795
NODE_2097761	57	1375.09	0	9.97955	1.0737
NODE_2103662	69	934.101	0	9.97874	0.882917
NODE_2070760	203	1072.9	1.12808	9.97775	2.98354
NODE_2128032	57	1655.82	0	9.97774	1.2929
NODE_2081716	133	13658.4	14.8346	9.97754	24.8845
NODE_2092234	57	1254.98	0	9.97561	0.979916
NODE_2063758	112	457.42	0	9.97554	0.701795
NODE_2092072	60	487.8	4.28333	9.97505	0.400932
NODE_2111591	59	13529.3	15.1525	9.97484	10.9346
NODE_2100514	138	2527.17	2.75362	9.9729	4.77739
NODE_2077799	72	1287	1.94444	9.97149	1.26937
NODE_2077325	57	1847.7	2	9.96672	1.44272
NODE_2168242	57	2242.14	2.63158	9.96496	1.75071
NODE_2070051	80	262.788	0.95	9.96422	0.287987
NODE_2094313	97	667.845	0	9.96255	0.88741
NODE_2090302	65	1132.25	0	9.96246	1.00817
NODE_2080997	139	594.784	0.870504	9.96235	1.13253
NODE_2073857	57	1207.51	0	9.96214	0.94285
NODE_2209738	57	1406.4	3.49123	9.962	1.09815
NODE_2153478	57	523.368	0.842105	9.96166	0.408657
NODE_2081817	267	1495.26	1.66667	9.96096	5.46896
NODE_2195692	58	323.121	0.689655	9.96006	0.256726
NODE_2094846	75	478.307	0.586667	9.95942	0.491411
NODE_2062124	82	931.219	0	9.95926	1.04603
NODE_2125668	66	1603.2	3.0303	9.95879	1.44947
NODE_2125149	57	868.123	2	9.95713	0.677849
NODE_2068191	89	953.416	0	9.95656	1.16238
NODE_2197587	58	683.397	0.724138	9.95437	0.542973
NODE_2106080	82	521.463	0.463415	9.95303	0.585753
NODE_2217494	57	8742.4	10.2105	9.95243	6.82626
NODE_2069176	238	2044.11	2.32773	9.95148	6.66436
NODE_2076543	57	2185.53	0	9.95133	1.70651
NODE_2081302	57	482.316	0.77193	9.95086	0.376603
NODE_2158756	85	1157.95	0	9.94644	1.3483
NODE_2192118	57	888.649	1.40351	9.94631	0.693877
NODE_2183468	57	7501.61	10.0175	9.94472	5.85742
NODE_2128296	84	376.845	0.511905	9.94471	0.43363
NODE_2087674	57	922.333	1	9.94352	0.720178
NODE_2102366	129	386.899	0.302326	9.94261	0.683698
NODE_2088362	143	2190.99	2.3986	9.94204	4.29194
NODE_2171376	57	1254.46	0	9.94044	0.97951
NODE_2078915	104	449.779	0	9.94031	0.640781
NODE_2099076	57	1517.3	0	9.93993	1.18474
NODE_2089360	57	1993.37	0	9.93919	1.55647
NODE_2149656	57	3232.07	3.33333	9.93903	2.52367
NODE_2079636	95	1794.89	2.24211	9.93798	2.33582
NODE_2195888	161	730.248	0.770186	9.9361	1.61055
NODE_2089900	94	1128.62	0.808511	9.92739	1.45329
NODE_2075700	99	824.172	3.53535	9.92404	1.11771
NODE_2132482	64	1718.23	0	9.92007	1.50639
NODE_2164243	64	271.672	1.78125	9.91992	0.238178
NODE_2117604	63	1375.49	1.60317	9.91923	1.18707
NODE_2112409	79	752.405	0	9.91906	0.814247
NODE_2064888	93	3265.61	4.13043	9.91878	4.1603
NODE_2139921	77	1016.05	0.779221	9.91726	1.07172
NODE_2167497	96	630.677	0	9.91524	0.829383
NODE_2076488	86	488.372	1.32558	9.91516	0.575342
NODE_2085152	58	339.707	2.62069	9.91106	0.269904
NODE_2096837	57	1854.04	0	9.91081	1.44768
NODE_2119102	58	1305.4	0	9.9095	1.03717
NODE_2096677	92	1883.54	2.8913	9.90885	2.37378
NODE_2125620	69	419.638	0.884058	9.90602	0.396644
NODE_2083215	57	2105.7	0	9.90568	1.64418
NODE_2089424	57	300.333	0.666667	9.90531	0.234507
NODE_2104583	90	273.067	0.422222	9.90489	0.336658
NODE_2128073	126	514.167	0	9.90377	0.887466
NODE_2078045	107	396.467	0.35514	9.90225	0.581123
NODE_2063944	83	846.446	0	9.9009	0.962398
NODE_2139105	57	852.632	1.66667	9.90059	0.665754
NODE_2126039	75	738.2	0	9.8965	0.758425
NODE_2118053	78	2297.83	2.92308	9.89582	2.45522
NODE_2222637	65	1415.62	0	9.89471	1.26048
NODE_2094529	57	654.825	0.912281	9.89284	0.511302
NODE_2142667	65	1691.98	5.26154	9.89165	1.50656
NODE_2084287	77	234.429	0.987013	9.89123	0.247274
NODE_2070443	88	640.352	0	9.89082	0.771931
NODE_2079311	123	1110.94	2.81301	9.89015	1.87186
NODE_2145636	63	995.635	0	9.88979	0.859247
NODE_2120247	75	965.293	0	9.88882	0.991739
NODE_2156379	64	1362.69	0	9.88805	1.19469
NODE_2088531	57	535.614	0.824561	9.88796	0.418219
NODE_2070666	57	5039.65	5.84211	9.88565	3.93507
NODE_2094107	57	2146.68	2.64912	9.88514	1.67617
NODE_2130554	69	1102.28	1.21739	9.88389	1.04188
NODE_2096182	72	4181.54	5.65278	9.88312	4.12426
NODE_2087832	74	997.324	0	9.88247	1.01099
NODE_2167644	69	5638.78	6.98551	9.8821	5.32981
NODE_2182119	106	966.462	0	9.87815	1.40336
NODE_2070607	59	1820.61	0	9.87765	1.47145
NODE_2091766	73	1180.26	0	9.87637	1.18026
NODE_2083986	114	485.544	0	9.87513	0.758247
NODE_2202192	76	1119.64	0.631579	9.87264	1.16565
NODE_2092409	57	1414.58	0	9.87182	1.10454
NODE_2074022	57	1471.81	2.66667	9.87124	1.14922
NODE_2113479	57	1096.61	0	9.8677	0.856257
NODE_2107915	102	1744.35	3.39216	9.86706	2.43731
NODE_2130602	57	1269.37	0	9.86466	0.991152
NODE_436254	143	691.762	0.825175	9.86404	1.3551
NODE_2112768	57	1883.56	0	9.86371	1.47072
NODE_2073258	57	13165.3	15.6491	9.86158	10.2798
NODE_2119939	116	8136.56	9.72414	9.86143	12.9293
NODE_2207363	66	818.667	0	9.86048	0.740165
NODE_2075745	73	860.822	0	9.8598	0.860822
NODE_2066060	57	4238.67	5.19298	9.85799	3.30965
NODE_2069235	161	2168.73	2.54037	9.85742	4.78309
NODE_2127795	59	1782.93	0	9.85722	1.441
NODE_2120481	78	2059.09	2.03846	9.85717	2.20012
NODE_2091804	85	155.941	0.447059	9.8563	0.181575
NODE_2084585	114	1644.97	1.70175	9.85537	2.56886
NODE_2121446	57	1265.3	0	9.85507	0.987974
NODE_2070614	57	1025.56	0.666667	9.85459	0.80078
NODE_2173612	188	735.324	0.888298	9.85323	1.89371
NODE_2067556	122	481.164	0	9.85302	0.804137
NODE_2077994	57	1260.14	0	9.8521	0.983945
NODE_2075225	57	1477.26	0	9.85179	1.15348
NODE_2108374	57	1486.65	0	9.85165	1.16081
NODE_2134504	57	9531.28	12.7018	9.85062	7.44223
NODE_2144952	68	2249.94	2.76471	9.85061	2.09583
NODE_2080543	57	694.193	0.666667	9.84907	0.542041
NODE_2130245	67	836.567	0	9.84895	0.767808
NODE_2091743	57	1728.32	0	9.84857	1.34951
NODE_2082541	86	1054.45	1.76744	9.84856	1.24223
NODE_2077432	66	2539.47	3.24242	9.8469	2.29596
NODE_2067601	57	762.596	0	9.84573	0.595452
NODE_2094143	86	4433.95	5.47674	9.84521	5.22356
NODE_2160319	57	2135.21	0	9.84494	1.66722
NODE_2099918	57	5862.82	7.7193	9.84262	4.57782
NODE_2117605	80	998.912	1.2375	9.84241	1.0947
NODE_2071807	125	1284.77	1.536	9.84109	2.19995
NODE_2124016	107	433.187	0	9.84098	0.634945
NODE_2075786	95	610.137	3.21053	9.84069	0.794014
NODE_2183657	57	527.193	2.80702	9.83883	0.411644
NODE_2069810	70	909.686	0	9.8386	0.872302
NODE_2082358	57	1033.88	0	9.83822	0.807276
NODE_2068962	57	1454.46	4.08772	9.83743	1.13567
NODE_2188449	73	872.479	0	9.83643	0.872479
NODE_2134289	57	1210.74	0	9.83546	0.945372
NODE_2159352	57	2903.72	4.19298	9.83488	2.26729
NODE_2089751	76	505.684	2	9.83267	0.526466
NODE_2075227	58	599.81	0.793103	9.83255	0.476561
NODE_2111750	61	961.984	1.2459	9.83251	0.80385
NODE_2107199	188	1518.5	1.80319	9.8295	3.91066
NODE_2089128	75	999.68	0	9.82943	1.02707
NODE_2210564	107	2290.57	2.75701	9.82932	3.35741
NODE_2087789	189	563.328	0.603175	9.82712	1.45848
NODE_2106099	57	842.351	1.36842	9.82547	0.657726
NODE_2180551	58	881.81	0	9.82522	0.700616
NODE_2089203	57	600.702	1.4386	9.82514	0.469041
NODE_2077147	57	5825.88	7	9.82492	4.54897
NODE_2065230	57	888.333	0	9.82452	0.69363
NODE_2087701	57	177.93	0.701754	9.82311	0.138932
NODE_2074783	57	1902.67	0	9.82285	1.48565
NODE_2078561	84	802.643	0	9.82149	0.923589
NODE_2122444	77	1362.64	1.49351	9.81635	1.43731
NODE_2087295	60	1035.4	0	9.81393	0.851014
NODE_2102074	57	992.947	0	9.81312	0.775315
NODE_2166686	105	856.457	0	9.81294	1.23189
NODE_2171006	57	419.088	1.07018	9.81201	0.327233
NODE_2113948	57	1229.51	0	9.81031	0.960028
NODE_2217885	94	7413.52	9.04255	9.81014	9.54618
NODE_2136378	63	884.571	0	9.81013	0.763397
NODE_2163103	57	4559.46	5.84211	9.80989	3.56013
NODE_2140241	82	760.207	0	9.80925	0.853931
NODE_2105447	63	736.841	0.873016	9.80916	0.635904
NODE_2183524	60	1077.37	2.21667	9.80882	0.88551
NODE_2063805	57	3740.58	4.68421	9.80779	2.92073
NODE_2124285	76	8159.95	16.6053	9.80716	8.49529
NODE_2177605	57	25069.9	30.6842	9.80611	19.5751
NODE_2067407	127	487.457	0	9.80523	0.848042
NODE_2096219	88	673.455	0	9.80438	0.811836
NODE_2189174	57	8235.05	10	9.80422	6.43011
NODE_2118675	57	508.982	4	9.80277	0.397424
NODE_2123354	57	9656.46	12.1228	9.80246	7.53998
NODE_2106220	57	1763.21	2.10526	9.80233	1.37675
NODE_2068481	65	1638.71	2	9.80156	1.45913
NODE_2073024	58	121.483	0.655172	9.8007	0.0965207
NODE_2093088	102	598.824	0	9.80028	0.836713
NODE_2079829	61	1103.89	0	9.80017	0.922429
NODE_2111444	57	1227.68	1.57895	9.79701	0.958599
NODE_2154117	57	906.684	0	9.79694	0.707959
NODE_2212183	57	977.175	0	9.79691	0.763
NODE_2157406	64	567.547	0.59375	9.79689	0.497575
NODE_2245197	75	1621.61	1.48	9.7948	1.66604
NODE_2145340	69	6316.32	10.1884	9.7934	5.97022
NODE_2144317	57	778.193	0.701754	9.79221	0.60763
NODE_2074777	74	8455.09	11.1892	9.79201	8.57091
NODE_2076926	130	346.285	0	9.7916	0.616672
NODE_2065078	57	901.825	1.36842	9.78683	0.704165
NODE_2120572	74	483.919	0.513514	9.78618	0.490548
NODE_2070010	81	2281.62	2.74074	9.78318	2.53166
NODE_2104076	111	1746.77	2.5045	9.78146	2.65605
NODE_2076102	57	134.632	0.526316	9.78079	0.105124
[truncated: 116,637 more rows]
