# Supplementary material for: Germline-Specific Repetitive Elements in Programmatically Eliminated Chromosomes of the Sea Lamprey (Petromyzon marinus)
Source: Genes (Basel). 2019 Oct 22;10(10):832. doi: 10.3390/genes10100832 (PMC6826781; doi:10.3390/genes10100832)
Supplement: Supplementary file 1 [file genes-10-00832-s001.zip › S4_Table.xlsx]

## Sheet: Sheet1
Table S4. Repeats PMrep1-3: enrichment scores, estimates of the total genomic span, sequence structure and PCR primers used for validation and generation of FISH probes
Sequence name	Label	Localization	Sequence length	germline coverage	somatic coverage	Sequence	Core of tandem	Primers F	Primers R	Label for FISH
NODE_609710	PM_rep1	centromere	58	7345120	8445830	CCCTCCCCGGACCCTCCCCAGACCCTCCGAGGAACCCTCCCCGGACCCTCCCCGGACC	CCCTCCCCGGA	CCCTCCCCGGACCCTCCCCA	GGTCCGGGGAGGGTCCGGGG	Cy 3
rnd-6_family-1265:Simple_repeat	PM_rep2	dot signals spread across chromosomes	359	3353490	3324990	AAGCCCTAACCCTAACCCTAACCCTAACCCTACCCTAACCTCGCCCTAACGCTAACCTAGCCCTGACCCAACGCCAACCCTAACCCGAACCGTAACCCTAACCATAACCCTGANCCTAACCCTGAACCCTAACCCTGAACCCCTAACCCTAAGCCGAACCTTAACCCTAACCCAACCCTGACCCTAACCCGAACCTAGCCCTAAACCCCTAACCCTGAGCGACCTTAACCCTGACCCTAACCCTAACCCTAACCCCGACCCTAACGTTGTTCTAAGCCGACCCTAATCCCCGACCCTAATCCTGACCCTAGCCCTAACCCTAGCCATNACCCAAGACNTAACACTAACCCGTAACCCTC	CCCTAA	TAACCTCGCCCTAACGCTAA	GTCAGGGTTAAGGTCGCTCA	Cy 3
NODE_529477	PM_rep3	subset of chromosomes	57	1566240	1828570	CAGCACAGCAAAATCAGTTGCACCATTCGATTCCGCTCGTCCAGACGGGGAGAATTC	no	CAGCAAAATCAGTTGCACCA	CAAAAAGCATTCAACCCCATA	Cy 3
Thermocycling conditions for a labeling PCR
Initial Denaturation	95°C		3 min
30 Cycles	Denaturation	95°C	30 seconds
	Primer annealing	55°C	30 seconds
	Extension	72°C	30 seconds
Final Extension	72°C	4 minutes
Hold	4°C
