# Supplementary material for: Germline-Specific Repetitive Elements in Programmatically Eliminated Chromosomes of the Sea Lamprey (Petromyzon marinus)
Source: Genes (Basel). 2019 Oct 22;10(10):832. doi: 10.3390/genes10100832 (PMC6826781; doi:10.3390/genes10100832)
Supplement: Supplementary file 1 [file genes-10-00832-s001.zip › S3_Table.xlsx]

## Sheet: Supplementary Table 3
Table S3. Repeats GERM2-7: enrichment scores, estimates of the total genomic span, sequence structure and PCR primers used for validation and generation of FISH probes
Sequence name	Label	Sequence length	Enrichment scores: log2(germline coverage/somatic coverage)	Estimated number of copies after realignment of germline reads to set of sequences GERM2-7	Estimated genomic span (Mb) of the repeat in germline genome (estimated from depth of coverage of realignment of germline reads to the sequence)	Estimated genomic span (Mb) of the repeat in germline genome (estimated as combined span size of the repeats from corresponding superclustercluster)	Sequence	Genomic scaffold with max number of hits	Core of tandem repeat (based on the analysis of scaffold's structure, may differ from the assembled sequence)	Sequence used to design primers	Primers F	Primers R	Fluorescent label for in situ hybridization
NODE_2187204	GERM2	57	17.9216	193112	11	10.34	GTGACTTCCAAGTCAGCCATATTGCATCAGAGACATTGTGCTGGTTGTGTTGTATAG	Scaf_00255 (PIZI01000255.1)	GTGACTTCCAAGTCAGCCATATTGCATGGGGGACATTGTGCTGGTTGTGTTGTATAG (57bs)	same as core	GTGACTTCCAAGTCAGCCAT	CTATACAACACAACCAGCAC	Cy3
NODE_2098997	GERM3	67	9.36171	65931	3.76	1.91	GGCCCTAATATCCCAGGCCCTAATATCCATGGCCCTAAGTTCCCTGGCCCTAATATCCCTGGCCCTA	Scaf_01111 (PIZI01001111.1)	CTAATATCCCTGGCC (15bs)	CTAATATCCCTGGCCCTAATATCCCTGGCC (doubled core)	CTAATATCCCTGGCCCTAAT	GGCCAGGGATATTAGGGCCA	Cy5
NODE_2101471	GERM4	57	9.60632	66505	3.79	8.55	AAATAAACCTGTTTAATAAGGCTATTTAGTAAGCATAAGTTGCTGAAATAAGCCTAT	Scaf_04972 (PIZI01004972.1)	AGGCTTATTAAAT (13bs)	AGGCTTATTAAATAGGCTTATTAAATAGGCTTATTAAATAGGCTTATTAAATAG (4 cores)	AGGCTTATTAAATAGGCTTA	CTATTTAATAAGCCTATTTA	Cy3
NODE_2109900	GERM5	57	12.6026	33176	1.89	0.68	AATGTGTACTGACCATACTTCACCACCCGGGTCAATGTGTACTGACCATACTTCACC	Scaf_00849 (PIZI01000849.1)	CACCACGCTGGTCAATGTGTACTGACCATACTT (33bs)	CACCACGCTGGTCAATGTGTACTGACCATACTTCACC	CACCACGCTGGTCAATGTGT	GGTGAAGTATGGTCAGTACA	Fluorescein, Alexa 488
NODE_2111487	GERM6	57	9.66908	2258	0.13	1.19	ACTGAGATATTCACATACAGACACTTACTTACAAACACTTAACATACAGACACTTAC	Scaf_03900 (PIZI01003900.1)	ACAGACACTTACAT (14bs)	same as seq	ACTGAGATATTCACATACAG	GTAAGTGTCTGTATGTTAAG	Cy3
NODE_1483976	GERM7	57	9.21877	27675	1.58	0.81	GGAGGGTGAGAGAACAGGCTAGCAGTGGTGAGGCTAGGAGCGTGAGAGAGAACAGGC	scaf_04272_rev (PIZI01004272.1)	GGAGGGTGAGAGAACAGGCTAGCAGTGGAGAGGCTA(36b)	GGAGGGTGAGAGAACAGGCTAGCAGTGGTGAGGCTAGGAG	GGAGGGTGAGAGAACAGGCTA	CTCCTAGCCTCACCACTGCT	Fluorescein, Alexa 488
Thermocycling conditions for a labeling PCR
Initial Denaturation	95°C		3 min
34 Cycles	Denaturation	95°C	30 seconds
	Primer annealing	55°C	30 seconds
	Extension	72°C	30 seconds
Final Extension	72°C	4 minutes
Hold	4°C
