# Supplementary material for: Germline-Specific Repetitive Elements in Programmatically Eliminated Chromosomes of the Sea Lamprey (Petromyzon marinus)
Source: Genes (Basel). 2019 Oct 22;10(10):832. doi: 10.3390/genes10100832 (PMC6826781; doi:10.3390/genes10100832)
Supplement: Supplementary file 1 [file genes-10-00832-s001.zip › S2_Table.xlsx]

## Sheet: SupplementaryTable_2
Table S2. Clustering of high-copy elements with enrichment scores exceeding 5 and estimated span exceeding 40 kb
Sequence	Enrichment scores	The estimated genomic span (Kb) of the repeat in germline genome	CDHIT-cluster	Supercluster (by crossmapping)	Used for FISH	Kilobases of genomic sequence spanned by the repeats of the supercluster
NODE_2187204	17.9216	621.213	Cluster4	germ2	GERM2	10338.1
NODE_2064000	18.8789	784.126	Cluster3	germ2
NODE_2066300	18.4207	219.497	Cluster3	germ2
NODE_2068187	13.1651	318.99	Cluster3	germ2
NODE_2069949	18.9806	323.575	Cluster3	germ2
NODE_2073035	17.2712	112.797	Cluster3	germ2
NODE_2074615	17.5376	135.567	Cluster3	germ2
NODE_2075976	16.7704	69.9224	Cluster3	germ2
NODE_2081334	18.4414	1407.23	Cluster4	germ2
NODE_2086462	17.1163	93.8798	Cluster3	germ2
NODE_2089911	16.2964	51.3753	Cluster4	germ2
NODE_2093842	16.7741	74.1396	Cluster4	germ2
NODE_2098359	16.747	71.3119	Cluster3	germ2
NODE_2108171	18.0765	131.402	Cluster4	germ2
NODE_2109955	17.9526	361.77	Cluster4	germ2
NODE_2110983	17.8116	984.296	Cluster4	germ2
NODE_2115015	18.5672	728.85	Cluster4	germ2
NODE_2120810	18.1191	395.329	Cluster3	germ2
NODE_2126134	16.9697	91.5475	Cluster3	germ2
NODE_2126959	17.5135	117.036	Cluster3	germ2
NODE_2130724	17.0826	88.3937	Cluster3	germ2
NODE_2131807	18.0815	173.503	Cluster4	germ2
NODE_2136214	17.853	506.782	Cluster3	germ2
NODE_2138669	17.1543	92.8959	Cluster3	germ2
NODE_2138881	18.2234	191.431	Cluster4	germ2
NODE_2151835	17.5479	131.898	Cluster4	germ2
NODE_2152555	18.6384	934.17	Cluster3	germ2
NODE_2154092	17.2185	97.1467	Cluster11	germ2
NODE_2159798	17.8011	148.287	Cluster11	germ2
NODE_2164097	10.6763	344.141	Cluster4	germ2
NODE_2173710	16.1303	74.9164	Cluster4	germ2
NODE_2177685	16.7017	67.8847	Cluster11	germ2
NODE_2179275	15.6522	291.188	Cluster4	germ2
NODE_2180746	16.7442	101.626	Cluster3	germ2
NODE_2098997	9.36171	1191.46	Cluster12	germ3	GERM3	1912.22
NODE_2073179	9.29287	40.0268	Cluster9	germ3
NODE_2089909	9.47063	92.3533	Cluster9	germ3
NODE_2110290	9.5346	129.572	Cluster12	germ3
NODE_2115605	10.0792	105.218	Cluster9	germ3
NODE_2127153	10.6343	44.1872	Cluster12	germ3
NODE_2130572	8.36288	49.7804	Cluster9	germ3
NODE_2150556	9.36355	110.058	Cluster9	germ3
NODE_2170089	10.379	93.3582	Cluster9	germ3
NODE_2188476	8.09005	56.2018	Cluster9	germ3
NODE_2101471	9.60632	51.7442	Cluster8	germ4	GERM4	8554.12
NODE_117113	6.39563	65.9135	Cluster1	germ4
NODE_2062973	7.81948	143.753	Cluster0	germ4
NODE_2063579	7.71126	65.4647	Cluster8	germ4
NODE_2065241	6.64248	243.239	Cluster2	germ4
NODE_2066781	6.72264	136.577	Cluster8	germ4
NODE_2067395	7.5893	40.5319	Cluster1	germ4
NODE_2069314	15.1618	97.0553	Cluster5	germ4
NODE_2069865	6.70742	133.119	Cluster8	germ4
NODE_2069886	7.49244	88.3508	Cluster0	germ4
NODE_2070312	11.0171	41.866	Cluster8	germ4
NODE_2072216	8.97611	40.859	Cluster0	germ4
NODE_2076399	8.01879	70.9017	Cluster1	germ4
NODE_2077361	6.8016	58.6917	Cluster2	germ4
NODE_2082663	5.9261	70.2221	Cluster2	germ4
NODE_2083017	6.34469	111.995	Cluster2	germ4
NODE_2083497	7.72383	284.754	Cluster8	germ4
NODE_2085667	8.33593	95.9536	Cluster0	germ4
NODE_2085815	8.86125	66.9448	Cluster0	germ4
NODE_2086554	7.18453	174.612	Cluster0	germ4
NODE_2087837	7.84289	538.631	Cluster5	germ4
NODE_2091436	7.02832	386.303	Cluster1	germ4
NODE_2092857	8.29324	54.191	Cluster1	germ4
NODE_2093998	6.71303	76.1492	Cluster5	germ4
NODE_2094060	7.60486	51.5299	Cluster1	germ4
NODE_2095375	7.53805	122.207	Cluster5	germ4
NODE_2096248	6.93917	121.555	Cluster5	germ4
NODE_2096666	7.03375	63.5063	Cluster1	germ4
NODE_2096992	7.98449	77.7037	Cluster1	germ4
NODE_2098654	7.3585	77.3057	Cluster2	germ4
NODE_2102855	6.65034	56.7255	Cluster0	germ4
NODE_2104633	8.62369	138.455	Cluster5	germ4
NODE_2107164	10.3628	50.343	Cluster1	germ4
NODE_2108231	7.42613	86.4346	Cluster0	germ4
NODE_2109006	7.05887	251.195	Cluster2	germ4
NODE_2110002	7.80242	41.5402	Cluster1	germ4
NODE_2110820	8.0987	71.7422	Cluster1	germ4
NODE_2111362	7.54227	56.3984	Cluster1	germ4
NODE_2111558	16.2761	79.8195	Cluster5	germ4
NODE_2112822	6.58765	77.4689	Cluster0	germ4
NODE_2114728	6.98392	44.0603	Cluster0	germ4
NODE_2117057	7.35502	52.2053	Cluster5	germ4
NODE_2117943	7.5705	48.7061	Cluster1	germ4
NODE_2119736	6.37228	176.185	Cluster2	germ4
NODE_2121814	8.06565	177.081	Cluster5	germ4
NODE_2122031	6.51411	144.771	Cluster1	germ4
NODE_2123533	8.03807	84.1265	Cluster5	germ4
NODE_2123817	8.5221	206.986	Cluster8	germ4
NODE_2124504	7.38819	90.1607	Cluster0	germ4
NODE_2124844	9.04304	51.8881	Cluster5	germ4
NODE_2125058	9.57306	98.3047	Cluster2	germ4
NODE_2125332	8.00141	56.6306	Cluster2	germ4
NODE_2125866	9.00248	59.8712	Cluster1	germ4
NODE_2126452	8.18076	41.9689	Cluster2	germ4
NODE_2127190	6.30772	61.1711	Cluster0	germ4
NODE_2127798	7.31388	40.4627	Cluster2	germ4
NODE_2131221	7.89057	77.6776	Cluster2	germ4
NODE_2135449	6.76451	74.3552	Cluster0	germ4
NODE_2138755	6.39496	48.5119	Cluster0	germ4
NODE_2140628	7.46728	47.0475	Cluster2	germ4
NODE_2140863	7.85482	47.0323	Cluster2	germ4
NODE_2141434	8.56474	211.968	Cluster0	germ4
NODE_2144712	6.63934	46.3297	Cluster0	germ4
NODE_2145252	6.80783	278.984	Cluster2	germ4
NODE_2146232	8.46247	46.1506	Cluster1	germ4
NODE_2149045	6.45994	184.892	Cluster8	germ4
NODE_2154550	12.2978	43.0455	Cluster1	germ4
NODE_2157371	7.81941	57.7234	Cluster0	germ4
NODE_2161363	6.24004	60.3934	Cluster0	germ4
NODE_2165573	6.44111	80.8369	Cluster2	germ4
NODE_2169454	7.7445	92.1182	Cluster0	germ4
NODE_2174628	7.13713	196.481	Cluster2	germ4
NODE_2174803	8.21439	89.3471	Cluster2	germ4
NODE_2177094	7.50708	45.2694	Cluster2	germ4
NODE_2179634	6.73613	60.6682	Cluster0	germ4
NODE_2182024	7.47742	115.246	Cluster0	germ4
NODE_2183769	8.53558	73.0457	Cluster5	germ4
NODE_2185160	6.7257	98.4673	Cluster1	germ4
NODE_2186572	7.40511	63.6758	Cluster14	germ4
NODE_2191540	7.47728	164.037	Cluster0	germ4
NODE_2193270	7.46746	56.5013	Cluster14	germ4
NODE_2206902	6.90117	101.437	Cluster5	germ4
NODE_2210181	7.77638	96.5463	Cluster1	germ4
NODE_2109900	12.6026	343.982	Cluster17	germ5	GERM5	683.397
NODE_2080633	10.4505	339.415	Cluster17	germ5
NODE_2111487	9.66908	48.0243	Cluster6	germ6	GERM6	1187.31
NODE_2072256	5.60466	125.714	Cluster7	germ6
NODE_2076322	5.98574	44.7743	Cluster7	germ6
NODE_2083723	5.55925	48.9988	Cluster7	germ6
NODE_2088817	6.78703	100.544	Cluster6	germ6
NODE_2093612	8.81577	42.2283	Cluster6	germ6
NODE_2100075	6.90748	53.1802	Cluster6	germ6
NODE_2115949	6.89081	49.8831	Cluster6	germ6
NODE_2123499	5.4111	42.5446	Cluster7	germ6
NODE_2124211	6.05052	59.1067	Cluster7	germ6
NODE_2130737	6.10863	42.7603	Cluster15	germ6
NODE_2131585	7.16456	51.4219	Cluster6	germ6
NODE_2135252	5.84446	65.6182	Cluster6	germ6
NODE_2149449	5.83836	64.8172	Cluster15	germ6
NODE_2159303	5.25605	95.9005	Cluster7	germ6
NODE_2169961	7.19591	61.7141	Cluster7	germ6
NODE_2170600	8.12023	48.8931	Cluster6	germ6
NODE_2185783	6.0095	56.1179	Cluster7	germ6
NODE_247591_	6.00198	85.07	Cluster6	germ6
NODE_1483976	9.21877	87.0702	Cluster10	germ7	GERM7	813.229
NODE_2064603	8.75642	43.7572	Cluster10	germ7
NODE_2073991	6.51159	481.947	Cluster10	germ7
NODE_2077199	5.52808	42.4781	Cluster10	germ7
NODE_2102952	6.02614	84.264	Cluster10	germ7
NODE_2157234	5.99508	73.7122	Cluster10	germ7
NODE_2073224	6.9833	157.092	Cluster13	Cluster13		412.234
NODE_2086333	5.19906	70.8702	Cluster13
NODE_2103896	6.94139	184.272	Cluster13
NODE_1796842	7.54665	156.725	Cluster16	Cluster16		229.911
NODE_2070314	5.83713	73.1863	Cluster16			100
NODE_2139117	6.38274	49.632	Cluster18			50
NODE_2160830	6.72864	58.452	Cluster19			58.452
NODE_2110094	13.9901	46.4121	Cluster20			46.4121
NODE_1026791	5.34756	65.9411	Cluster21			65.9411
NODE_1439081	5.0993	168.279	Cluster22			168.279
NODE_2068353	5.95815	64.9233	Cluster23			60
NODE_2065807	6.1508	53.0627	Cluster24			53.0627
NODE_2094738	16.9414	81.9162	Cluster25			81.9162
NODE_183352	7.27994	167.963	Cluster26			167.963
NODE_2096183	7.32481	48.1653	Cluster27			48.1653
NODE_2110995	7.17165	197.879	Cluster28			197.879
NODE_693466	5.13403	77.8708	Cluster29			77.8708
